# Supplementary material for: Differential gene methylation and expression of HOX transcription factor family in orbitofacial neurofibroma
Source: Acta Neuropathol Commun. 2020 May 4;8:62. doi: 10.1186/s40478-020-00940-7 (PMC7197183; doi:10.1186/s40478-020-00940-7)
Supplement: Supplementary file 1 — Additional file 1 Table S1. Differentiatially methylated probes and corresponding genes in orbitofacial vs. non-orbitofacial neurofibromas adjusted by age. [file 40478_2020_940_MOESM1_ESM.csv]

chr	start	end	value	area	cluster	indexStart	indexEnd	L	clusterL	p.value	fwer	p.valueArea	fwerArea	distance	subjectHits	type	amountOverlap	insideDist	size1	size2	anno
chr12	54409207	54409491	-0.272161482	1.905130373	110123	552581	552587	7	10	4.27E-07	0.014	4.11E-06	0.106	1151	29782	disjoint			285	13966	HOXC6
chr3	181428046	181428563	0.176611885	1.942730739	342202	188957	188967	11	14	1.46E-06	0.045	3.64E-06	0.095	0	30964	inside		-31450	518	131892	SOX2-OT
chr21	36041334	36041683	0.242223049	1.69556134	301209	821232	821238	7	9	1.73E-06	0.052	8.25E-06	0.175	5	41918	disjoint			350	48832	CLIC6
chr12	54440773	54440806	-0.372543942	0.745087883	110147	552680	552681	2	6	1.51E-06	0.052	0.000748442	0.937	0	29778	inside		-9008	34	39173	HOXC4
chr7	27184264	27184521	-0.188817833	1.88817833	429967	342648	342657	10	43	2.08E-06	0.058	4.27E-06	0.11	0	783	inside		4281	258	15565	HOXA-AS3
chr7	27184712	27185512	-0.221862978	1.774903822	429967	342659	342666	8	43	2.36E-06	0.071	6.07E-06	0.142	0	783	inside		4729	801	15565	HOXA-AS3
chr13	98859334	98859356	0.351373357	0.702746713	134347	593548	593549	2	2	3.04E-06	0.091	0.000992143	0.958	0	3881	inside		63900	23	306590	FARP1
chr5	150618948	150619039	0.349890604	0.699781208	390033	267320	267321	2	2	3.19E-06	0.095	0.001012793	0.958	13574	25708	disjoint			92	17341	GM2A
chr12	54423549	54423566	-0.340728579	0.681457158	110134	552639	552640	2	3	4.87E-06	0.118	0.001150814	0.965	0	29783	inside		-1041	18	2414	HOXC6
chr1	55271673	55271902	-0.241842959	1.209214795	18162	32731	32735	5	7	6.17E-06	0.121	5.58E-05	0.486	0	14559	overlap	167		230	36202	LEXM
chr12	114845747	114846347	-0.173593794	1.562344142	119857	569089	569097	9	13	6.15E-06	0.122	1.28E-05	0.231	0	55946	overlap	-501		601	54513	TBX5
chr1	152572665	152572930	-0.285002514	0.855007541	28736	50694	50696	3	3	7.03E-06	0.128	0.000376078	0.856	208	31211	disjoint			266	425	LCE3C
chr10	530635	531320	-0.200396575	1.603172602	47900	444217	444224	8	12	5.75E-06	0.135	1.10E-05	0.21	0	19178	inside		-204288	686	415479	DIP2C
chr16	54407943	54408014	0.282854504	0.848563512	182920	679099	679101	3	4	8.20E-06	0.144	0.000390655	0.859	-87565	60297	disjoint			72	3167	IRX3
chr2	177017331	177017797	-0.22128331	1.327699862	273087	126842	126847	6	6	8.88E-06	0.165	3.27E-05	0.379	0	29800	inside		-152	467	1837	HOXD4
chr12	114840800	114841202	-0.228552499	1.142762494	119852	569060	569064	5	5	1.38E-05	0.205	7.61E-05	0.549	0	55947	inside		-539	403	37840	TBX5
chr3	46484250	46484379	0.321642797	0.643285595	323530	158828	158829	2	2	1.17E-05	0.213	0.001520268	0.979	0	34471	inside		6754	130	49229	LTF
chr2	177014949	177015125	-0.20014852	1.401039637	273085	126823	126829	7	11	1.23E-05	0.227	2.42E-05	0.332	0	34543	overlap	95		177	110	MIR10B
chr1	205818956	205819406	0.172002904	1.376023232	39245	68401	68408	8	14	1.40E-05	0.247	2.67E-05	0.344	0	12685	overlap	-321		451	22127	PM20D1
chr8	144918044	144918044	-0.529397798	0.529397798	474668	416103	416103	1	5	1.48E-05	0.254	0.003649576	0.998	0	30526	inside		-1302	1	3430	NRBP2
chr2	242802009	242802127	-0.242126943	0.968507773	284955	146544	146547	4	5	1.92E-05	0.259	0.000196758	0.758	-951	39828	disjoint			119	9026	PDCD1
chr6	32557970	32558175	0.312828813	0.625657626	403948	296670	296671	2	3	1.79E-05	0.266	0.001734137	0.982	-357	29293	disjoint			206	72460	HLA-DRB5
chr6	128842013	128842013	0.526623193	0.526623193	416074	318355	318355	1	16	1.55E-05	0.267	0.003737518	0.998	-143	49610	disjoint			1	199323	PTPRK
chr6	10422227	10422874	0.221910739	1.109553694	398383	281050	281054	5	11	2.10E-05	0.274	9.15E-05	0.586	-2430	56454	disjoint			648	10479	TFAP2A
chr13	113698931	113698951	0.266102995	0.798308985	137466	598962	598964	3	14	2.44E-05	0.29	0.000532691	0.9	0	20293	inside		42903	21	98026	MCF2L
chr10	44321465	44321465	-0.51833383	0.51833383	55500	456631	456631	1	5	1.78E-05	0.293	0.004010449	0.999	19289	34953	disjoint			1	5317	LINC00619
chr10	130338570	130339134	0.238123263	0.952493054	71087	481716	481719	4	16	2.46E-05	0.295	0.000215023	0.773	-414102	35609	disjoint			565	29544	MKI67
chr6	73973103	73973103	0.510506809	0.510506809	410382	309113	309113	1	10	2.02E-05	0.319	0.004301546	0.999	0	62918	inside		22065	1	68901	KHDC1
chr16	843219	843219	-0.508177216	0.508177216	172762	660157	660157	1	3	2.11E-05	0.326	0.004392348	0.999	0	51963	inside		4597	1	9453	CHTF18
chr8	7055288	7055290	-0.303620486	0.607240971	453243	382092	382093	2	2	2.69E-05	0.333	0.00199076	0.984	88443	367	disjoint			3	69142	FAM66B
chr14	100933062	100933062	-0.496784036	0.496784036	152319	624534	624534	1	1	2.54E-05	0.391	0.00487117	0.999	0	60601	inside		-63578	1	148304	WDR25
chr7	27194731	27194745	-0.294274659	0.588549318	429976	342712	342713	2	5	4.43E-05	0.431	0.002290388	0.989	0	29733	inside		1393	15	2959	HOXA7
chr15	67136043	67136155	-0.294183284	0.588366567	163835	644769	644770	2	2	4.44E-05	0.432	0.002293624	0.989	-61706	34750	disjoint			113	73408	SMAD6
chr12	54424902	54425634	-0.208328846	1.041644229	110136	552645	552649	5	6	4.59E-05	0.433	0.000129792	0.667	0	29780	inside		-3510	733	18503	HOXC5
chr6	30039380	30039435	0.206735317	1.033676585	402649	289734	289738	5	35	5.03E-05	0.456	0.000135763	0.676	0	62661	inside		1337	56	5586	RNF39
chr7	1923695	1923695	-0.477991112	0.477991112	425344	334348	334348	1	3	3.58E-05	0.487	0.005795771	1	0	64388	inside		9599	1	358488	MAD1L1
chr17	79138873	79139311	-0.181435155	1.088610929	214698	737915	737920	6	6	6.35E-05	0.509	0.000102469	0.611	0	71913	inside		-561	439	48777	AATK
chr12	114837666	114837887	-0.244121074	0.732363223	119849	569050	569052	3	4	8.43E-05	0.514	0.000814479	0.939	0	55947	inside		-3854	222	37840	TBX5
chr20	55200749	55200973	0.242793916	0.728381748	295825	812255	812257	3	3	9.03E-05	0.524	0.000836358	0.943	3385	56456	disjoint			225	9981	TFAP2C
chr3	181421548	181421703	0.285476097	0.570952194	342199	188951	188952	2	3	6.87E-05	0.542	0.002615984	0.992	0	30964	inside		-38310	156	131892	SOX2-OT
chr5	179740743	179741120	-0.214475428	0.857901713	395618	276435	276438	4	4	9.61E-05	0.548	0.00036973	0.853	0	73240	inside		13043	378	52616	GFPT2
chr2	177028606	177028804	-0.175347128	1.05208277	273096	126881	126886	6	6	7.78E-05	0.549	0.000123118	0.656	1	29799	disjoint			199	9022	HOXD3
chr2	177029459	177029921	-0.212767506	0.851070022	273097	126887	126890	4	7	0.000104426	0.568	0.000384684	0.858	0	29799	inside		654	463	9022	HOXD3
chr12	114841536	114842031	-0.171219065	1.027314387	119853	569065	569070	6	6	8.86E-05	0.576	0.000140405	0.682	0	55946	inside		-4216	496	54513	TBX5
chr1	205819492	205819609	0.237919773	0.713759319	39245	68410	68412	3	14	0.000118275	0.583	0.000922142	0.954	-216	12685	disjoint			118	22127	PM20D1
chr17	36719518	36719666	0.236690616	0.710071848	202127	714611	714613	3	6	0.000126731	0.59	0.000945551	0.956	0	62746	inside		1819	149	43167	SRCIN1
chr10	135341443	135341528	-0.236537878	0.709613635	72919	485862	485864	3	3	0.00012781	0.592	0.000947985	0.956	0	13722	inside		576	86	11754	CYP2E1
chr10	29811530	29811669	-0.192627637	0.963138185	53551	453624	453628	5	8	0.000103748	0.598	0.000202804	0.765	0	55650	inside		65253	140	278454	SVIL
chr2	177012562	177012706	-0.235548395	0.706645185	273081	126813	126815	3	7	0.000134559	0.602	0.000966501	0.956	2325	34543	disjoint			145	110	MIR10B
chr11	70178166	70178166	-0.46216127	0.46216127	88079	515050	515050	1	2	4.97E-05	0.603	0.006711715	1	0	66596	inside		5798	1	29993	PPFIA1
chr6	32606884	32607509	0.208843367	0.835373468	403961	296691	296694	4	5	0.000129516	0.612	0.000423498	0.868	0	29221	inside		1701	626	9657	HLA-DQA1
chr20	51109896	51110040	0.233874905	0.701624715	295290	811453	811455	3	3	0.000146903	0.629	0.000999696	0.958	-301372	45751	disjoint			145	40708	ZFP64
chr6	10425553	10425648	0.232662497	0.69798749	398385	281056	281058	3	3	0.000156463	0.642	0.001025438	0.958	2370	18192	disjoint			96	7038	LINC00518
chr12	58013636	58013645	0.275336861	0.550673722	111362	555328	555329	2	22	0.000117171	0.646	0.003069114	0.995	48	53920	disjoint			10	6242	SLC26A10
chr7	1491787	1492018	-0.206386916	0.825547666	425051	333680	333683	4	4	0.000148334	0.647	0.000449241	0.874	0	61197	inside		-7091	232	25115	MICALL2
chr20	23531292	23531292	-0.453084656	0.453084656	288898	800991	800991	1	4	5.97E-05	0.657	0.007287737	1	-8637	14620	disjoint			1	22873	CST13P
chr12	53692108	53692170	0.273756433	0.547512866	109851	551870	551871	2	2	0.000127157	0.664	0.003147621	0.995	0	40974	inside		-1064	63	4000	PFDN5
chr5	145215125	145215125	0.451655411	0.451655411	388701	265073	265073	1	14	6.18E-05	0.672	0.007381298	1	-226	13508	disjoint			1	40262	PRELID2
chr7	27143403	27143788	-0.183607335	0.918036676	429927	342478	342482	5	24	0.000157065	0.673	0.00026001	0.809	-1009	29721	disjoint			386	2422	HOXA2
chr22	48884945	48884945	0.44491869	0.44491869	314948	844376	844376	1	3	7.05E-05	0.709	0.007839521	1	343	22839	disjoint			1	262457	TAFA5
chr17	59273702	59273979	-0.225360175	0.676080524	208549	726826	726828	3	3	0.000230905	0.724	0.001194571	0.965	0	42945	inside		38885	278	235383	BCAS3
chr13	110424497	110424497	0.440076071	0.440076071	136094	596178	596178	1	3	7.78E-05	0.736	0.008180272	1	0	67432	inside		-14417	1	32731	IRS2
chr7	27154914	27155039	-0.198148429	0.792593714	429938	342525	342528	4	18	0.000228246	0.738	0.000550681	0.904	0	29729	inside		9105	126	20831	HOXA3
chr22	39101803	39101803	0.438642859	0.438642859	311504	838714	838714	1	15	8.02E-05	0.741	0.008286102	1	4	71701	disjoint			1	27786	GTPBP1
chr7	27162090	27162401	-0.175066868	0.87533434	429943	342547	342551	5	9	0.00021964	0.747	0.000331919	0.838	0	29729	inside		-4238	312	20831	HOXA3
chr11	1855561	1855561	-0.433093817	0.433093817	74041	488601	488601	1	10	9.01E-05	0.769	0.008692966	1	0	68697	inside		-1953	1	8806	SYT8
chr8	135609134	135609355	0.262180504	0.524361008	472248	411726	411727	2	2	0.000230655	0.777	0.00380782	0.999	0	49069	inside		-115937	222	235262	ZFAT
chr2	102803738	102803740	0.26191834	0.52383668	262732	110790	110791	2	10	0.000233314	0.783	0.003824305	0.999	0	67862	inside		272	3	52346	IL1RL2
chr12	54385436	54385625	-0.193162494	0.772649977	110100	552494	552497	4	4	0.000294685	0.789	0.000626754	0.924	0	34608	overlap	104		190	110	MIR196A2
chr19	8565406	8565463	0.261237342	0.522474684	230406	764715	764716	2	3	0.000241343	0.794	0.003869869	0.999	0	64805	inside		-2075	58	12599	PRAM1
chr10	133484592	133484920	0.191780551	0.767122205	71764	483054	483057	4	6	0.000315736	0.804	0.000649913	0.926	119814	33759	disjoint			329	17802	LINC01164
chr7	27179800	27179919	-0.217486362	0.652459085	429963	342613	342615	3	3	0.000351414	0.815	0.001418954	0.975	64	783	disjoint			120	15565	HOXA-AS3
chr12	58013517	58013539	0.258948101	0.517896202	111362	555325	555326	2	22	0.000270046	0.816	0.004025278	0.999	154	53920	disjoint			23	6242	SLC26A10
chr11	44341361	44341646	0.189915114	0.759660458	81298	501531	501534	4	5	0.000345643	0.821	0.000681024	0.93	-9645	50919	disjoint			286	49439	ALX4
chr12	122356316	122356400	-0.189586931	0.758347722	121747	572532	572535	4	13	0.000351564	0.822	0.000687498	0.931	63	11902	disjoint			85	85370	WDR66
chr2	176986026	176986261	-0.258023372	0.516046744	273056	126718	126719	2	14	0.000283219	0.825	0.004093573	0.999	1152	29804	disjoint			236	2233	HOXD9
chr13	49066868	49066969	0.25737276	0.51474552	130515	587861	587862	2	2	0.000293305	0.828	0.004141972	0.999	0	6635	inside		3769	102	47020	RCBTB2
chr1	47909931	47910456	0.159976114	0.799880569	16598	30061	30065	5	5	0.000348855	0.83	0.000527372	0.897	-3568	19498	disjoint			526	4675	FOXD2
chr21	46785334	46785334	-0.421412346	0.421412346	304488	826715	826715	1	2	0.000113584	0.831	0.009603014	1	39763	62953	disjoint			1	108538	COL18A1
chr6	31322121	31322121	-0.418241177	0.418241177	403224	292570	292570	1	11	0.000121412	0.845	0.009863074	1	0	28953	inside		472	1	3341	HLA-B
chr7	27178861	27179432	-0.157696149	0.788480744	429962	342608	342612	5	5	0.000367296	0.846	0.000566538	0.909	551	783	disjoint			572	15565	HOXA-AS3
chr12	114833837	114834201	-0.185830921	0.743323684	119843	569040	569043	4	5	0.000418656	0.854	0.000756947	0.938	0	55947	inside		-7540	365	37840	TBX5
chr22	49447845	49448320	-0.212647649	0.637942946	315161	844668	844670	3	3	0.000452101	0.857	0.001582065	0.98	-153647	371	disjoint			476	31617	LINC01310
chr3	182082837	182082909	-0.212492519	0.637477556	342290	189114	189116	3	3	0.000455814	0.859	0.001587585	0.98	81849	34043	disjoint			73	39393	LINC01994
chr2	50574196	50574518	0.184478861	0.737915444	255037	98093	98096	4	13	0.000446631	0.864	0.000784923	0.938	0	70952	inside		147921	323	457278	NRXN1
chr16	3493440	3493494	0.252923106	0.505846211	174625	664669	664670	2	16	0.000365439	0.866	0.004484304	0.999	0	12215	overlap	-51		55	7381	ZNF597
chr7	27168609	27169136	-0.183543633	0.73417453	429954	342566	342569	4	32	0.000466327	0.867	0.000805146	0.939	0	29730	inside		483	528	2274	HOXA4
chr5	122435202	122435304	0.183429401	0.733717603	384026	256833	256836	4	9	0.000468661	0.868	0.000807279	0.939	0	70601	inside		9507	103	98051	PRDM6
chr7	27163820	27163929	-0.252128301	0.504256602	429946	342556	342557	2	2	0.000379791	0.868	0.004547882	0.999	0	29729	inside		-2710	110	20831	HOXA3
chr12	54441458	54441509	-0.25167607	0.50335214	110147	552684	552685	2	6	0.000388823	0.868	0.004585844	0.999	0	29778	inside		-8305	52	39173	HOXC4
chr7	1976457	1976457	-0.409212837	0.409212837	425387	334455	334455	1	3	0.000146652	0.873	0.010634223	1	0	64389	inside		39132	1	335259	MAD1L1
chr14	95374254	95374412	-0.250124745	0.50024949	150911	622254	622255	2	3	0.000420688	0.879	0.004718295	0.999	-137755	11974	disjoint			159	1940	GSC
chr17	149582	149582	0.405754393	0.405754393	192603	696895	696895	1	3	0.000156689	0.88	0.01094898	1	0	71491	inside		-53051	1	140454	RPH3AL
chr6	164281807	164281903	0.249955755	0.499911509	422207	327783	327784	2	2	0.000423849	0.881	0.004732371	0.999	-282179	71281	disjoint			97	163954	QKI
chr19	4927776	4927776	-0.403663224	0.403663224	228910	761933	761933	1	1	0.000162986	0.883	0.011143178	1	0	27849	inside		17210	1	51600	UHRF1
chr6	31276434	31276437	0.247887683	0.495775366	403220	292559	292560	2	27	0.000468912	0.894	0.004916282	0.999	0	28951	inside		37584	4	86140	HLA-B
chr17	71089119	71089186	-0.207763509	0.623290527	210946	730497	730499	3	10	0.000581592	0.896	0.001764597	0.982	-266	16667	disjoint			68	446769	SLC39A11
chr14	70038236	70038717	0.207057996	0.621173989	146019	614221	614223	3	10	0.000603897	0.898	0.001793099	0.982	0	47429	inside		1705	482	5070	CCDC177
chr17	46608486	46608570	-0.176703573	0.706814293	205775	721748	721751	4	13	0.000621937	0.905	0.000965422	0.956	-214	29747	disjoint			85	1466	HOXB1
chr12	114887657	114887847	-0.244463898	0.488927796	119879	569149	569150	2	2	0.000556903	0.908	0.005241126	1	-37020	22424	disjoint			191	4079	TBX5-AS1
chr5	92907553	92908051	0.173498645	0.693994581	380968	252071	252074	4	4	0.000707871	0.914	0.001054518	0.958	0	36277	inside		-8952	499	39426	NR2F1-AS1
chr7	100881098	100881113	0.242526034	0.485052068	441220	361458	361459	2	10	0.000612302	0.919	0.005430833	1	0	21782	inside		-988	16	6729	CLDN15
chr7	27183946	27183990	-0.202459281	0.607377842	429967	342638	342640	3	43	0.000759808	0.926	0.001988577	0.984	0	783	inside		3963	45	15565	HOXA-AS3
chr7	1162748	1162748	0.389693923	0.389693923	424840	333209	333209	1	3	0.000219916	0.926	0.012584864	1	0	65282	inside		-15145	1	141271	C7orf50
chr11	8162092	8162092	0.389000251	0.389000251	75970	492744	492744	1	1	0.000223253	0.93	0.012665077	1	0	60719	inside		884	1	29383	RIC3
chr12	131267556	131267556	-0.386915272	0.386915272	123989	576540	576540	1	2	0.000233415	0.934	0.012905893	1	6589	17105	disjoint			1	49675	STX2
chr6	42928470	42928495	-0.167868166	0.671472664	407132	303932	303935	4	26	0.000870155	0.938	0.001234716	0.968	5	25317	disjoint			26	3119	GNMT
chr12	54454250	54454445	-0.166958099	0.667832396	110158	552727	552730	4	5	0.000897026	0.939	0.001267132	0.969	0	36053	inside		2212	196	63981	FLJ12825
chr7	2050401	2050401	-0.383825402	0.383825402	425450	334628	334628	1	6	0.000250125	0.946	0.013279035	1	0	64389	inside		113076	1	335259	MAD1L1
chr14	54418728	54418880	-0.164170518	0.656682072	142687	608889	608892	4	4	0.000981179	0.95	0.00137497	0.974	0	54109	inside		2273	153	7100	BMP4
chr22	32439052	32439259	-0.198640993	0.59592298	309715	835644	835646	3	6	0.000913159	0.95	0.002165037	0.988	0	54146	inside		33	208	69993	SLC5A1
chr4	4857255	4857506	-0.198286803	0.594860408	348507	200265	200267	3	9	0.000928464	0.95	0.002182123	0.988	3886	36610	disjoint			252	4269	MSX1
chr1	39340282	39340282	-0.381068803	0.381068803	13942	25159	25159	1	13	0.000265781	0.95	0.01363203	1	0	2519	inside		-7016	1	19137	GJA9-MYCBP
chr7	33053280	33053280	0.380865677	0.380865677	431288	344956	344956	1	1	0.000266709	0.95	0.013659955	1	0	19554	inside		-25756	1	543861	AVL9
chr7	27181418	27181671	-0.197677894	0.593033681	429965	342618	342620	3	3	0.000957042	0.951	0.002213536	0.988	0	29731	inside		747	254	2617	HOXA5
chr7	27163095	27163331	-0.238030822	0.476061645	429945	342554	342555	2	2	0.000765378	0.951	0.00590263	1	0	29729	inside		-3308	237	20831	HOXA3
chr3	181441345	181441501	0.197319537	0.591958611	342210	189002	189004	3	7	0.000973928	0.953	0.002231601	0.988	0	30964	inside		-18512	157	131892	SOX2-OT
chr2	16847831	16847994	0.196578716	0.589736149	248646	88111	88113	3	4	0.001009506	0.954	0.002268359	0.989	-697	63312	disjoint			164	116405	FAM49A
chr16	51183363	51183473	0.237820505	0.475641011	182461	678358	678359	2	3	0.000773407	0.954	0.005926415	1	0	51600	inside		-1710	111	14161	SALL1
chr12	54408427	54408664	-0.237788248	0.475576496	110122	552579	552580	2	2	0.000774937	0.954	0.005930505	1	-1882	29784	disjoint			238	3656	HOXC8
chr7	2563611	2563909	-0.162842415	0.651369661	425787	335365	335368	4	6	0.001023707	0.957	0.001430721	0.975	0	33601	inside		4132	299	9332	LFNG
chr10	99278449	99278449	0.376467531	0.376467531	64716	470976	470976	1	1	0.000295262	0.958	0.014265584	1	0	61992	inside		19681	1	72193	UBTD1
chr5	38468398	38468525	0.195501529	0.586504586	374453	241890	241892	3	8	0.001063425	0.959	0.00232584	0.991	-2816	10799	disjoint			128	2891	EGFLAM
chr1	48283575	48283684	-0.195224472	0.585673417	16719	30237	30239	3	3	0.001077751	0.959	0.002340443	0.991	0	32935	inside		57375	110	236363	TRABD2B
chr22	38380977	38381173	-0.195035452	0.585106355	311206	838132	838134	3	3	0.001088565	0.959	0.00235088	0.991	0	55067	inside		-2256	197	15111	SOX10
chr4	4117213	4117213	-0.375907318	0.375907318	348292	199891	199891	1	1	0.000298925	0.959	0.014344944	1	73317	10757	disjoint			1	38092	OTOP1
chr3	46940153	46940347	-0.194265419	0.582796257	323702	159169	159171	3	5	0.001131143	0.96	0.002393408	0.991	0	48525	inside		-4942	195	21551	PTH1R
chr14	23548787	23548787	-0.374937452	0.374937452	139193	602623	602623	1	2	0.000306302	0.961	0.014489489	1	0	19193	inside		-16036	1	37050	ACIN1
chr2	177014555	177014685	-0.193039172	0.579117515	273085	126819	126821	3	11	0.001197482	0.963	0.002458517	0.991	346	34543	disjoint			131	110	MIR10B
chr19	45737603	45737623	0.19286837	0.578605109	239877	783518	783520	3	11	0.001205862	0.963	0.002467324	0.991	-134	68884	disjoint			21	21591	EXOC3L2
chr8	145019032	145019074	-0.192520811	0.577562433	474755	416293	416295	3	16	0.001226536	0.963	0.002487923	0.991	0	41475	inside		29711	43	61593	PLEC
chr20	62582474	62582608	-0.191280204	0.573840611	298702	817184	817186	3	6	0.001300076	0.967	0.002558326	0.992	0	43444	inside		-5192	135	15498	UCKL1
chr12	54387917	54388504	-0.159498473	0.637993892	110102	552499	552502	4	5	0.001127932	0.968	0.001581538	0.98	-2286	34608	disjoint			588	110	MIR196A2
chr6	10382069	10382103	0.190137329	0.570411988	398351	280921	280923	3	3	0.001371081	0.97	0.002626622	0.992	14813	56452	disjoint			35	22882	TFAP2A
chr21	42741952	42741991	-0.231724362	0.463448725	302587	823428	823429	2	5	0.001038585	0.972	0.006633132	1	0	36832	inside		8002	40	46920	MX2
chr7	27281404	27281561	-0.154877889	0.619511558	430059	343003	343006	4	29	0.001262365	0.974	0.00181563	0.982	603	17397	disjoint			158	4029	EVX1
chr12	115288545	115288545	-0.366944403	0.366944403	119975	569395	569395	1	1	0.000371762	0.975	0.015782264	1	-166576	56090	disjoint			1	4209	TBX3
chr2	223168487	223168861	0.15425773	0.617030919	279628	137497	137500	4	6	0.001280531	0.976	0.001850104	0.983	0	13137	inside		-1075	375	7071	CCDC140
chr2	219738529	219738732	0.187902692	0.563708077	278979	136175	136177	3	5	0.001518085	0.976	0.002764618	0.992	0	58604	inside		-222	204	14409	WNT6
chr17	7832764	7832769	-0.230167962	0.460335924	195799	703664	703665	2	15	0.001120179	0.976	0.006824972	1	-11	69927	disjoint			6	7577	KCNAB3
chr11	131533495	131533548	-0.228816608	0.457633216	99323	533588	533589	2	8	0.001195801	0.977	0.006995134	1	0	38786	inside		293124	54	966346	NTM
chr1	110254662	110254709	-0.152653697	0.61061479	24882	43523	43526	4	11	0.001322105	0.978	0.001938899	0.983	155	27958	disjoint			48	6027	GSTM5
chr22	24577288	24577438	-0.187449523	0.562348569	307557	832008	832010	3	8	0.001548871	0.978	0.002792393	0.992	6	46801	disjoint			151	7631	SUSD2
chr6	100915002	100915002	-0.364662926	0.364662926	412739	313116	313116	1	7	0.000390755	0.979	0.01619141	1	-2197	53799	disjoint			1	76056	SIM1
chr11	120387687	120387832	-0.227642672	0.455285345	96732	529369	529370	2	3	0.001264272	0.98	0.007145048	1	0	27594	inside		5219	146	474502	GRIK4
chr1	201123745	201123745	0.363306793	0.363306793	37418	65347	65347	1	13	0.000404831	0.98	0.016444044	1	0	21966	inside		-16957	1	36803	TMEM9
chr16	73199845	73199845	0.36227166	0.36227166	186946	686557	686557	1	1	0.000415821	0.98	0.016638569	1	-72173	26316	disjoint			1	1425	HCCAT5
chr1	917548	917655	-0.186641115	0.559923346	150	330	332	3	7	0.001608711	0.981	0.002847165	0.993	-75	66085	disjoint			108	6895	PERM1
chr21	38013081	38013081	-0.360568397	0.360568397	301628	821889	821889	1	1	0.000433685	0.981	0.016972495	1	58910	53828	disjoint			1	50520	SIM2
chr6	30039175	30039202	0.225251069	0.450502138	402649	289728	289729	2	35	0.001417373	0.982	0.007456042	1	0	62661	inside		1132	28	5586	RNF39
chr11	44332938	44332972	0.142182508	0.568730034	81291	501508	501511	4	49	0.001526992	0.983	0.002661372	0.992	-1222	50919	disjoint			35	49439	ALX4
chr12	54399190	54399494	-0.13674874	0.546994959	110112	552551	552554	4	10	0.00157504	0.983	0.003159965	0.995	-2070	29785	disjoint			305	3244	HOXC9
chr14	93154317	93155030	-0.13622105	0.544884202	150273	621142	621145	4	4	0.001577474	0.983	0.003215013	0.995	0	61554	inside		-304	714	112756	RIN3
chr22	38035131	38035301	-0.22493901	0.44987802	311036	837787	837788	2	4	0.001438875	0.983	0.007498043	1	0	21480	inside		74	171	27883	SH3BP1
chr19	48389562	48389767	-0.186032027	0.558096081	241008	785723	785725	3	8	0.001653999	0.984	0.002889994	0.994	0	55612	overlap	-93		206	15932	SULT2A1
chr6	32608858	32608879	0.224475589	0.448951179	403963	296696	296697	2	6	0.001471794	0.984	0.00756245	1	0	29221	inside		3675	22	9657	HLA-DQA1
chr10	25351495	25351544	0.185093431	0.555280294	52831	452454	452456	3	6	0.001726585	0.985	0.002957462	0.995	-287	17665	disjoint			50	80301	ENKUR
chr10	92213236	92213274	0.224305159	0.448610319	63214	468511	468512	2	3	0.001483636	0.985	0.007585432	1	287302	30098	disjoint			39	117096	HTR7
chr14	97543980	97543991	0.22336455	0.4467291	151520	623247	623248	2	2	0.001551781	0.985	0.007716253	1	-196029	58514	disjoint			12	84268	VRK1
chr13	62074031	62074031	0.357401489	0.357401489	131826	589918	589918	1	1	0.000467808	0.985	0.017616737	1	-71952	53735	disjoint			1	18261	PCDH20
chr3	182082250	182082522	-0.184670796	0.554012388	342289	189111	189113	3	3	0.001761812	0.986	0.0029888	0.995	82236	34043	disjoint			273	39393	LINC01994
chr7	3010726	3010726	0.356383949	0.356383949	426063	335968	335968	1	1	0.000479098	0.986	0.017834093	1	0	65412	inside		65016	1	137800	CARD11
chr7	76624761	76624761	-0.356373424	0.356373424	437778	355134	355134	1	1	0.000479249	0.986	0.017836326	1	0	36318	inside		14622	1	62957	DTX2P1-UPK3BP1-PMS2P11
chr17	78021508	78021508	0.356172346	0.356172346	214012	736426	736426	1	3	0.000481933	0.986	0.01787898	1	0	43683	inside		11077	1	63982	CCDC40
chr11	31846844	31846849	0.222675772	0.445351544	79700	498913	498914	2	8	0.001604195	0.987	0.00781004	1	0	50430	inside		8730	6	289159	RCN1
chr12	115109452	115109504	-0.222495314	0.444990627	119916	569217	569218	2	4	0.001617794	0.987	0.007834328	1	0	56089	inside		1393	53	13911	TBX3
chr15	29669193	29669193	0.352987123	0.352987123	156464	632458	632458	1	3	0.000523533	0.987	0.018595306	1	0	20716	inside		-193734	1	450473	FAM189A1
chr1	3309864	3310103	0.221729858	0.443459717	1869	4268	4269	2	3	0.001678336	0.988	0.007941438	1	0	52076	inside		-45082	240	369444	PRDM16
chr9	82552146	82552146	-0.350139471	0.350139471	480681	425380	425380	1	1	0.000566312	0.988	0.019270685	1	-210490	56714	disjoint			1	151869	TLE4
chr2	65593908	65593933	0.182601242	0.547803727	257049	101244	101246	3	5	0.001931597	0.989	0.003140571	0.995	0	16574	inside		34787	26	100536	SPRED2
chr9	139236663	139236777	-0.182269147	0.54680744	491982	441816	441818	3	3	0.001959523	0.989	0.003164858	0.995	0	23775	inside		14731	115	32126	GPSM1
chr10	131697080	131697345	-0.181389179	0.544167537	71384	482356	482358	3	3	0.002035722	0.989	0.00323358	0.995	0	22102	inside		63584	266	128596	EBF3
chr10	42862978	42863173	0.180756936	0.542270808	55131	455927	455929	3	9	0.002090293	0.989	0.003282004	0.995	0	36382	inside		-320	196	36180	LOC441666
chr6	33159353	33159547	0.180512732	0.541538196	404223	298025	298027	3	5	0.002112071	0.989	0.003301926	0.995	0	10398	inside		-698	195	6024	COL11A2
chr6	1384491	1384705	0.18050279	0.54150837	396366	277809	277811	3	4	0.002113075	0.989	0.003302854	0.995	5364	19132	disjoint			215	5764	FOXF2
chr7	27260102	27260441	-0.180483918	0.541451753	430042	342971	342973	3	5	0.002114756	0.989	0.003304284	0.995	-13972	1455	disjoint			340	6091	HOTTIP
chr14	106376379	106376439	0.220708066	0.441416133	154868	629662	629663	2	5	0.00176136	0.989	0.008085556	1	0	72766	inside		1663	61	13815	FAM30A
chr6	31012262	31012262	-0.348625851	0.348625851	403107	292109	292109	1	1	0.000589445	0.989	0.019644254	1	8965	27092	disjoint			1	6429	HCG22
chr8	6876155	6876155	-0.348243214	0.348243214	453213	382040	382040	1	2	0.000595517	0.989	0.019740801	1	-332	57534	disjoint			1	2433	DEFA1B
chr17	42635419	42635419	0.348108822	0.348108822	204535	719558	719558	1	2	0.000597524	0.989	0.019773845	1	0	22056	inside		607	1	3819	FZD2
chr1	47910843	47911019	0.180085784	0.540257353	16599	30066	30068	3	3	0.002151237	0.99	0.0033363	0.996	-4480	19498	disjoint			177	4675	FOXD2
chr10	2815429	2815547	-0.220299901	0.440599803	48648	445670	445671	2	4	0.001795734	0.99	0.008144192	1	294165	41023	disjoint			119	69286	PFKP
chr6	10382800	10382828	0.219504905	0.43900981	398352	280924	280925	2	5	0.001865058	0.99	0.008258302	1	14088	56452	disjoint			29	22882	TFAP2A
chr6	30038998	30039025	0.179689081	0.539067243	402649	289723	289725	3	35	0.002188647	0.991	0.003368842	0.996	0	62661	inside		955	28	5586	RNF39
chr12	54357604	54357771	-0.179526159	0.538578478	110072	552399	552401	3	5	0.002202246	0.991	0.003381311	0.996	0	206	inside		1512	168	12649	HOTAIR
chr19	43910354	43910493	-0.17919857	0.537595709	239245	782136	782138	3	5	0.002234035	0.991	0.003409212	0.996	0	64211	inside		-12274	140	30005	TEX101
chr18	74770402	74770589	-0.179100756	0.537302269	224980	754504	754506	3	4	0.002243594	0.991	0.003417743	0.996	0	35106	inside		45663	188	120036	MBP
chr5	179751794	179751817	-0.219258774	0.438517547	395623	276446	276447	2	3	0.001888317	0.991	0.00829526	1	0	73240	inside		24094	24	52616	GFPT2
chr7	1090504	1090504	0.346450287	0.346450287	424774	332999	332999	1	3	0.000626528	0.991	0.020196691	1	0	65282	inside		53881	1	141271	C7orf50
chr5	134510302	134510302	-0.346274895	0.346274895	386052	260133	260133	1	2	0.000629966	0.991	0.020244237	1	0	3548	inside		141332	1	311401	C5orf66
chr2	176989349	176989349	-0.34617115	0.34617115	273058	126740	126740	1	3	0.000631672	0.991	0.020269804	1	0	29804	inside		-296	1	2233	HOXD9
chr3	64065295	64065295	0.344846745	0.344846745	327463	166015	166015	1	1	0.000655658	0.991	0.020618784	1	0	3122	inside		11655	1	35168	PRICKLE2-AS1
chr7	25900668	25900768	-0.178546663	0.535639988	429692	342062	342064	3	3	0.002297764	0.992	0.003464912	0.997	-20038	3343	disjoint			101	30	RNU6-16P
chr6	10421670	10422067	0.178088801	0.534266402	398383	281046	281048	3	11	0.002341572	0.992	0.003503927	0.997	-1873	56454	disjoint			398	10479	TFAP2A
chr2	98340655	98340921	-0.177282942	0.531848825	261679	109124	109126	3	5	0.002419778	0.992	0.003575836	0.997	0	58722	inside		10624	267	26293	ZAP70
chr7	27199815	27199916	-0.218740957	0.437481913	429980	342744	342745	2	5	0.001935838	0.992	0.00837166	1	2141	29734	disjoint			102	3093	HOXA9
chr14	105236589	105236654	-0.218452822	0.436905645	154187	628262	628263	2	3	0.001961354	0.992	0.008412407	1	0	17190	inside		902	66	26394	AKT1
chr1	25291989	25291991	-0.21779461	0.43558922	9642	17547	17548	2	15	0.002024431	0.992	0.008510334	1	-377	67360	disjoint			3	35535	RUNX3
chr2	29287725	29287853	-0.217166226	0.434332451	251257	92448	92449	2	2	0.002083845	0.992	0.008601336	1	0	33005	inside		3169	129	12572	PCARE
chr11	43856828	43856925	-0.217122473	0.434244946	81158	501234	501235	2	2	0.002088361	0.992	0.008607584	1	0	39288	inside		-21244	98	176027	HSD17B12
chr6	10381764	10381764	0.344492978	0.344492978	398350	280920	280920	1	1	0.000661981	0.992	0.02071503	1	15152	56452	disjoint			1	22882	TFAP2A
chr2	240217983	240217983	-0.342827679	0.342827679	283730	144173	144173	1	2	0.000693344	0.992	0.021171949	1	0	72494	inside		-105363	1	307035	HDAC4
chr2	61204501	61204501	-0.341752544	0.341752544	256171	99820	99820	1	1	0.000713717	0.992	0.021469419	1	0	13068	inside		36953	1	77818	PUS10
chr2	177016619	177016619	-0.340011469	0.340011469	273086	126838	126838	1	12	0.000749521	0.992	0.02196465	1	0	29800	inside		506	1	1837	HOXD4
chr7	150945862	150945862	0.339797829	0.339797829	449024	374230	374230	1	12	0.000754238	0.992	0.022026196	1	0	54841	inside		9803	1	38173	SMARCD3
chr4	3768097	3768097	0.338966317	0.338966317	348188	199739	199739	1	3	0.000771876	0.992	0.022268116	1	199	13250	disjoint			1	1958	ADRA2C
chr16	87648182	87648182	-0.338642754	0.338642754	190772	692945	692945	1	4	0.000778876	0.992	0.022362129	1	0	48316	inside		11689	1	95269	JPH3
chr17	46631910	46632154	-0.176655585	0.529966754	205796	721814	721816	3	3	0.002481877	0.993	0.003632515	0.998	0	29755	inside		5678	245	41400	HOXB3
chr9	126772614	126772661	-0.176521212	0.529563637	487345	434764	434766	3	3	0.0024953	0.993	0.003644533	0.998	1228	70775	disjoint			48	21554	LHX2
chr2	179316491	179316706	0.216783389	0.433566778	273485	127546	127547	2	24	0.00212153	0.993	0.008657538	1	0	38094	inside		328	216	9948	PJVK
chr12	131519998	131520057	-0.215906599	0.431813198	124108	576792	576793	2	6	0.002210099	0.993	0.008788384	1	0	26122	inside		81546	60	187557	ADGRD1
chr1	187039436	187039600	0.215172451	0.430344902	36146	63548	63549	2	2	0.002288682	0.993	0.00889981	1	-81323	41337	disjoint			165	160082	PLA2G4A
chr16	84828913	84829007	0.214129064	0.428258128	189302	690370	690371	2	5	0.002405602	0.994	0.009059735	1	-15386	69334	disjoint			95	79973	USP10
chr5	1857306	1857477	-0.214055466	0.428110932	369936	234984	234985	2	2	0.002413882	0.994	0.009071051	1	20064	38694	disjoint			172	9753	IRX4
chr12	54421033	54421111	-0.212849049	0.425698099	110132	552629	552630	2	5	0.002552756	0.994	0.009257898	1	0	29782	inside		-3496	79	13966	HOXC6
chr2	74729476	74729502	-0.211528108	0.423056215	259118	104711	104712	2	8	0.002716696	0.994	0.009468806	1	0	67027	inside		-941	27	5800	LBX2
chr1	2863801	2863815	0.211343962	0.422687924	1557	3584	3585	2	2	0.002740507	0.994	0.009499441	1	74231	11462	disjoint			15	1422	ACTRT2
chr2	223105016	223105045	0.211145396	0.422290792	279608	137428	137429	2	2	0.002766375	0.994	0.009532034	1	0	38638	inside		38584	30	97284	PAX3
chr5	173198447	173198508	-0.211103532	0.422207063	393532	272730	272731	2	3	0.002772146	0.994	0.009539009	1	116823	62557	disjoint			62	71983	CPEB4
chr11	59614212	59614247	0.21107044	0.42214088	83638	505642	505643	2	5	0.002776461	0.994	0.009544453	1	-1238	24778	disjoint			36	3035	CBLIF
chr12	54396354	54396440	-0.211027617	0.422055235	110110	552543	552544	2	2	0.002782382	0.994	0.009552131	1	0	29785	inside		-680	87	3244	HOXC9
chr9	139921892	139921971	-0.210998654	0.421997307	492465	442723	442724	2	6	0.002786046	0.994	0.009556597	1	0	16436	inside		-1403	80	21689	ABCA2
chr2	177025975	177025998	-0.210838402	0.421676803	273093	126868	126869	2	7	0.002807723	0.994	0.00958254	1	2807	29799	disjoint			24	9022	HOXD3
chr8	28303495	28303622	0.21035853	0.420717061	457533	389203	389204	2	2	0.002871854	0.995	0.009659843	1	0	46337	inside		-44213	128	144734	ZNF395
chr1	204100147	204100192	-0.210163758	0.420327516	38522	67212	67213	2	3	0.002897521	0.995	0.009691206	1	0	44343	overlap	3		46	21118	ETNK2
chr12	54384666	54384744	-0.209990546	0.419981093	110099	552489	552490	2	5	0.002921332	0.995	0.009720361	1	-604	29786	disjoint			79	5117	HOXC10
chr7	27197239	27197455	-0.209262674	0.418525348	429978	342732	342733	2	9	0.0030237	0.995	0.009840242	1	-943	29733	disjoint			217	2959	HOXA7
chr6	100915191	100915395	-0.209261947	0.418523894	412739	313118	313119	2	7	0.003023851	0.995	0.009840468	1	-2386	53799	disjoint			205	76056	SIM1
chr6	169261475	169261475	-0.337420465	0.337420465	423551	330306	330306	1	4	0.000804995	0.995	0.022724081	1	-192801	52207	disjoint			1	50753	SMOC2
chr20	55200146	55200445	0.175634544	0.526903631	295824	812252	812254	3	4	0.002588736	0.996	0.003728987	0.998	3913	56456	disjoint			300	9981	TFAP2C
chr21	32129060	32129060	-0.334212972	0.334212972	300348	819740	819740	1	5	0.000884381	0.996	0.023719486	1	-1364	30147	disjoint			1	240	KRTAP21-1
chr2	176989586	176989586	-0.333924433	0.333924433	273058	126742	126742	1	3	0.000891557	0.996	0.023809686	1	0	29804	inside		-59	1	2233	HOXD9
chr12	54428592	54428592	-0.333112866	0.333112866	110138	552668	552668	1	1	0.000913561	0.996	0.024068441	1	0	29781	inside		-552	1	2313	HOXC5
chr7	101662116	101662116	0.332460893	0.332460893	441480	361908	361908	1	2	0.000931024	0.996	0.024282135	1	0	13317	inside		201234	1	440632	CUX1
chr16	81703901	81703901	0.331510231	0.331510231	188478	689008	689008	1	2	0.000956841	0.996	0.024591874	1	0	62964	inside		24938	1	66405	CMIP
chr7	4652671	4652822	0.174676175	0.524028524	426387	336560	336562	3	4	0.002690075	0.997	0.003817857	0.999	30566	18230	disjoint			152	127687	FOXK1
chr10	123735108	123735128	-0.17441559	0.523246769	69459	479029	479031	3	14	0.002718703	0.997	0.00384385	0.999	-365	42784	disjoint			21	13472	NSMCE4A
chr1	153581494	153581655	-0.174262526	0.522787579	29054	51248	51250	3	7	0.002735313	0.997	0.003858754	0.999	0	11446	inside		2127	162	6148	S100A16
chr7	130606228	130606499	-0.174143431	0.522430292	445359	368177	368179	3	3	0.002749088	0.997	0.003871299	0.999	-8159	53238	disjoint			272	32319
chr7	27208577	27208594	0.17371344	0.521140319	429991	342791	342793	3	24	0.002797436	0.997	0.003914906	0.999	0	3464	inside		59	18	3017	HOXA10-AS
chr12	106978920	106979078	0.173643875	0.520931625	117694	565261	565263	3	9	0.00280524	0.997	0.003921555	0.999	0	50575	inside		2235	159	179898	RFX4
chr1	19972628	19972777	0.173335435	0.520006305	7737	14338	14340	3	3	0.002838961	0.997	0.00395224	0.999	0	37116	inside		368	150	12690	NBL1
chr7	27197713	27198025	-0.173172849	0.519518547	429978	342735	342737	3	9	0.002857979	0.997	0.003969703	0.999	-1417	29733	disjoint			313	2959	HOXA7
chr2	176978757	176978909	-0.173095394	0.519286183	273048	126691	126693	3	3	0.002867112	0.997	0.003977782	0.999	2583	29805	disjoint			153	3179	HOXD10
chr14	69262995	69263032	-0.173000109	0.519000327	145773	613802	613804	3	9	0.002877725	0.997	0.003987567	0.999	-35	55377	disjoint			38	8589	ZFP36L1
chr6	291859	291903	-0.172983317	0.51894995	396056	277294	277296	3	5	0.002879431	0.997	0.003988997	0.999	198	47444	disjoint			45	59255	DUSP22
chr7	27155234	27155548	-0.172812192	0.518436575	429938	342530	342532	3	18	0.00289855	0.997	0.004006912	0.999	0	29729	inside		9425	315	20831	HOXA3
chr6	161796785	161796854	0.172550686	0.517652057	421893	327310	327312	3	4	0.002928859	0.997	0.004035038	0.999	0	38607	inside		28195	70	1380245	PRKN
chr7	27289120	27289195	-0.171842187	0.51552656	430064	343049	343051	3	3	0.00301251	0.997	0.004112316	0.999	-2928	17399	disjoint			76	3874	EVX1
chr17	36665826	36666093	-0.171749119	0.515247356	202102	714572	714574	3	4	0.003024729	0.997	0.004123506	0.999	0	49097	inside		-2535	268	46221	ARHGAP23
chr8	108510314	108510343	0.17136247	0.514087409	467935	405736	405738	3	7	0.003070744	0.997	0.004166435	0.999	-60	26354	disjoint			30	248545	ANGPT1
chr1	75594016	75594066	0.170492382	0.511477147	20867	36883	36885	3	13	0.003177227	0.997	0.004264789	0.999	53	35730	disjoint			51	33100	LHX8
chr2	177016899	177016978	-0.208220722	0.416441443	273086	126840	126841	2	12	0.003171984	0.997	0.010010053	1	0	29800	inside		786	80	1837	HOXD4
chr18	10726260	10726518	-0.207635984	0.415271968	217530	743539	743540	2	4	0.003259298	0.997	0.010109184	1	0	51889	inside		56016	259	478518	PIEZO2
chr14	60982635	60982832	0.207322207	0.414644413	143909	610911	610912	2	2	0.00330722	0.997	0.010161723	1	-4110	38271	disjoint			198	2588	SIX6
chr11	70458994	70459053	0.207081021	0.414162041	88233	515340	515341	2	6	0.003343576	0.997	0.01020114	1	0	19111	inside		-48870	60	171653	SHANK2
chr5	39219632	39219698	0.206846057	0.413692113	374634	242130	242131	2	2	0.003379906	0.997	0.010241234	1	0	22043	inside		-51061	67	165406	FYB1
chr10	102239027	102239027	0.32825747	0.32825747	65384	472157	472157	1	1	0.001053815	0.997	0.025706583	1	0	58611	inside		-4372	1	20588	WNT8B
chr18	35069156	35069156	-0.328165479	0.328165479	220239	747780	747780	1	2	0.001056726	0.997	0.02573762	1	0	47258	inside		-76844	1	306994	CELF4
chr2	86424249	86424249	-0.327528604	0.327528604	260396	106880	106880	1	3	0.001076798	0.997	0.025964461	1	-1356	6551	disjoint			1	36235	IMMT
chr5	65888284	65888284	0.326633278	0.326633278	377477	246605	246605	1	1	0.00110791	0.997	0.026285591	1	3892	32171	disjoint			1	573248	MAST4
chr2	113300283	113300283	0.326125889	0.326125889	264429	113407	113407	1	17	0.001124369	0.997	0.026469276	1	0	64945	inside		310	1	34755	POLR1B
chr2	218141948	218141948	0.325778	0.325778	278437	135260	135260	1	2	0.00113566	0.997	0.026594125	1	6798	57876	disjoint			1	472571	DIRC3
chr1	58374085	58374085	0.325305043	0.325305043	18683	33463	33463	1	1	0.001151241	0.997	0.02676371	1	0	14088	inside		-638361	1	1548868	DAB1
chr12	102090246	102090246	-0.325288805	0.325288805	116747	563757	563757	1	5	0.001151642	0.997	0.026769757	1	1171	47633	disjoint			1	32008	CHPT1
chr4	110358288	110358288	0.323703562	0.323703562	360117	218771	218771	1	1	0.001207744	0.997	0.027360231	1	0	4790	inside		3317	1	106645	SEC24B
chr13	111538096	111538096	-0.323448108	0.323448108	136503	596942	596942	1	1	0.001217956	0.997	0.027456025	1	0	45239	inside		7209	1	36530	ANKRD10
chr8	143751796	143751796	0.32297222	0.32297222	473981	414566	414566	1	9	0.001236046	0.997	0.027634517	1	0	61917	inside		70	1	12420	PSCA
chr1	244318443	244318443	-0.321342968	0.321342968	46628	80129	80129	1	1	0.00129714	0.997	0.028257483	1	-97663	4944	disjoint			1	4274	ZBTB18
chr15	62899159	62899159	0.321167088	0.321167088	162530	642641	642641	1	1	0.00130399	0.997	0.028325728	1	30212	16206	disjoint			1	8010	MGC15885
chr10	134736163	134736163	-0.320845875	0.320845875	72474	484708	484708	1	4	0.001317238	0.997	0.028453137	1	0	42767	inside		-19926	1	134194	CFAP46
chr15	92487249	92487249	0.320472903	0.320472903	170137	655395	655395	1	1	0.001332743	0.997	0.028599388	1	0	25911	inside		89684	1	308664	SLCO3A1
chr8	144626190	144626190	-0.319657225	0.319657225	474444	415537	415537	1	2	0.001366967	0.997	0.028923152	1	-2570	19807	disjoint			1	103796	ZC3H3
chr4	40058917	40058917	0.319241612	0.319241612	353055	207469	207469	1	9	0.001382522	0.997	0.029087167	1	0	45706	inside		393	1	101349	N4BP2
chr5	86563101	86563101	-0.317787286	0.317787286	380331	251089	251089	1	1	0.00144565	0.997	0.029682609	1	969	50247	disjoint			1	123674	RASA1
chr2	240723304	240723304	0.317217057	0.317217057	283930	144529	144529	1	1	0.001470915	0.997	0.029920991	1	-948	13063	disjoint			1	37803	LOC150935
chr2	176997707	176997707	-0.316104296	0.316104296	273068	126775	126775	1	4	0.001522626	0.997	0.030390254	1	-284	29803	disjoint			1	2956	HOXD8
chr12	54444463	54444463	-0.316067756	0.316067756	110150	552689	552689	1	1	0.001524383	0.997	0.030406613	1	0	29778	inside		-5351	1	39173	HOXC4
chr6	86099731	86099731	-0.315473703	0.315473703	411401	310838	310838	1	2	0.001553914	0.997	0.030655157	1	59571	37916	disjoint			1	46208	NT5E
chr20	31045326	31045326	-0.315235277	0.315235277	289825	802601	802601	1	2	0.001564377	0.997	0.030752908	1	0	11481	inside		14464	1	142014	NOL4L
chr5	178549790	178549790	-0.314494492	0.314494492	395095	275522	275522	1	2	0.001599327	0.997	0.031065206	1	0	71505	inside		11938	1	234580	ADAMTS2
chr9	96696787	96696787	-0.313749657	0.313749657	482668	428100	428100	1	1	0.001636636	0.997	0.031387365	1	17122	46585	disjoint			1	3700	BARX1
chr2	108157524	108157524	0.313744489	0.313744489	263537	112069	112069	1	1	0.001636887	0.997	0.03139	1	281996	57794	disjoint			1	3766	RGPD4-AS1
chr1	56241150	56241150	-0.312750705	0.312750705	18373	33059	33059	1	1	0.001688749	0.997	0.031827398	1	-549754	2895	disjoint			1	83	MIR4422
chr12	54355460	54355460	-0.311702079	0.311702079	110071	552395	552395	1	2	0.001744349	0.997	0.032294051	1	632	206	disjoint			1	12649	HOTAIR
chr17	73851514	73851514	0.310953963	0.310953963	212062	732668	732668	1	11	0.001783665	0.997	0.032628655	1	-13	21290	disjoint			1	8321	WBP2
chr6	33989844	33989844	-0.310701406	0.310701406	404634	299787	299787	1	2	0.001797967	0.997	0.032743969	1	0	27863	inside		221	1	133777	GRM4
chr8	10049871	10049871	-0.309749695	0.309749695	453856	382990	382990	1	1	0.001850481	0.997	0.033175371	1	0	36596	inside		96805	1	333336	MSRA
chr5	3428598	3428696	0.169618103	0.508854309	370371	235841	235843	3	3	0.003283986	0.998	0.004366103	0.999	0	26989	inside		11332	99	118943	LINC01019
chr7	27141088	27141388	-0.169314259	0.507942776	429925	342456	342458	3	6	0.003322525	0.998	0.004402108	0.999	0	29721	inside		-1006	301	2422	HOXA2
chr11	117171073	117171276	-0.169015958	0.507047874	95523	527141	527143	3	3	0.003358906	0.998	0.004437159	0.999	0	21497	inside		6486	204	22386	BACE1
chr5	95159423	95159639	0.16825937	0.50477811	381295	252618	252620	3	5	0.003453095	0.998	0.004526932	0.999	-846	25683	disjoint			217	9025	GLRX
chr16	962823	962918	-0.16713446	0.501403379	172870	660409	660411	3	4	0.003600926	0.998	0.004670272	0.999	0	53537	inside		31404	96	89566	LMF1
chr8	67039068	67039178	-0.166489196	0.499467589	462711	397455	397457	3	7	0.003685154	0.998	0.004752468	0.999	100	65846	disjoint			111	48441	TRIM55
chr12	33728376	33728505	-0.166401268	0.499203805	106576	545942	545944	3	3	0.003696796	0.998	0.004763382	0.999	-135622	30606	disjoint			130	64407	SYT10
chr1	1102294	1102417	-0.165652215	0.496956644	324	737	739	3	4	0.003797659	0.998	0.004862564	0.999	67	34616	disjoint			124	95	MIR200B
chr6	11044877	11044894	0.165247485	0.495742456	398539	281384	281386	3	4	0.003852556	0.998	0.004917712	0.999	0	2055	inside		886	18	35387	ELOVL2-AS1
chr2	23839710	23839842	-0.205751237	0.411502474	249624	89548	89549	2	2	0.003557922	0.998	0.010434229	1	0	8199	inside		54688	133	135793	KLHL29
chr13	34184932	34184956	-0.205360066	0.410720132	128267	584344	584345	2	8	0.003624009	0.998	0.010503026	1	0	69105	inside		-65976	25	573661	STARD13
chr17	7833163	7833237	-0.205095867	0.410191733	195799	703669	703670	2	15	0.003665684	0.998	0.010546708	1	-410	69927	disjoint			75	7577	KCNAB3
chr10	119494516	119494556	-0.204798202	0.409596404	68636	477756	477757	2	7	0.003716367	0.998	0.010600301	1	-185459	16764	disjoint			41	7102	EMX2
chr5	72678420	72678459	0.204137419	0.408274838	378366	248049	248050	2	5	0.003830301	0.998	0.010718225	1	115791	55814	disjoint			40	7199	BTF3
chr20	44832070	44832261	-0.204076974	0.408153947	293354	808647	808648	2	2	0.003840613	0.998	0.010729039	1	0	52823	inside		29698	192	134766	CDH22
chr2	66659348	66659474	-0.203859016	0.407718032	257192	101443	101444	2	4	0.00388131	0.998	0.01076966	1	0	57985	inside		-1128	127	10128	MEIS1-AS3
chr9	139796221	139796293	-0.203845639	0.407691278	492385	442538	442539	2	3	0.003883442	0.998	0.010772119	1	0	57162	inside		15256	73	40103	TRAF2
chr15	95286906	95287018	0.203319172	0.406638344	170668	656255	656256	2	2	0.003978961	0.998	0.010867487	1	111574	36116	disjoint			113	1702	LOC440311
chr21	43869658	43869662	0.203211656	0.406423312	303066	824260	824261	2	2	0.003998833	0.998	0.010886932	1	-1868	41435	disjoint			5	43820	UBASH3A
chr19	45261607	45261808	-0.202646446	0.405292892	239667	783087	783088	2	3	0.004105642	0.998	0.010991307	1	0	50699	inside		-1493	202	11324	BCL3
chr12	130502003	130502199	-0.2024433	0.404886601	123721	575989	575990	2	8	0.004144908	0.998	0.01102962	1	16158	924	disjoint			197	8531	LINC02418
chr2	236293335	236293433	-0.202111166	0.404222331	282301	141684	141685	2	4	0.004210619	0.998	0.011092195	1	109300	8706	disjoint			99	637712	AGAP1
chr7	39170497	39170539	-0.202102109	0.404204218	432332	346489	346490	2	6	0.0042122	0.998	0.011093801	1	0	7664	inside		117816	43	360627	POU6F2
chr17	43319137	43319371	-0.201515594	0.403031187	204824	720105	720106	2	3	0.004325809	0.998	0.011202065	1	0	58686	inside		641	235	6188	FMNL1
chr6	100915767	100915805	-0.20151342	0.403026841	412740	313120	313121	2	2	0.004326536	0.998	0.011202768	1	-2962	53799	disjoint			39	76056	SIM1
chr7	25898541	25898688	-0.201018523	0.402037045	429689	342052	342053	2	18	0.004426019	0.998	0.011298111	1	-17911	3343	disjoint			148	30	RNU6-16P
chr16	69597925	69598170	0.200568079	0.401136159	185953	684747	684748	2	4	0.004517774	0.998	0.011384421	1	1541	1281	disjoint			246	61	MIR1538
chr8	145728138	145728209	-0.168356563	0.336713126	475077	417096	417098	3	11	0.003440725	0.998	0.022940585	1	-634	66563	disjoint			72	5661	PPP1R16A
chr7	157668051	157668051	0.307279195	0.307279195	450992	377863	377863	1	5	0.001995251	0.998	0.034311708	1	0	49621	inside		336301	1	1048733	PTPRN2
chr12	57322182	57322182	0.307035646	0.307035646	111036	554593	554593	1	1	0.002010632	0.998	0.034424715	1	0	9198	inside		5244	1	11252	SDR9C7
chr1	93342890	93342963	-0.164444825	0.493334476	23022	40365	40367	3	3	0.003964609	0.999	0.005030518	0.999	0	32949	inside		35173	74	119363	DIPK1A
chr2	9554254	9554254	-0.30666929	0.30666929	247177	85783	85783	1	1	0.002034568	0.999	0.034598966	1	0	70339	inside		7464	1	16590	ITGB1BP1
chr17	21193432	21193432	-0.306523973	0.306523973	199122	709410	709410	1	3	0.002043951	0.999	0.034668466	1	0	46599	inside		2084	1	27204	MAP2K3
chr15	68594860	68594860	-0.306345811	0.306345811	164230	645423	645423	1	4	0.002055543	0.999	0.034753547	1	0	18619	inside		818	1	130451	ITGA11
chr6	170478434	170478434	0.305909954	0.305909954	423989	331178	331178	1	3	0.00208535	0.999	0.034961972	1	84988	13591	disjoint			1	8236	LOC154449
chr6	114292531	114292531	0.305818592	0.305818592	414689	316173	316173	1	8	0.002091598	0.999	0.035006482	1	-172	28649	disjoint			1	35040	HDAC2
chr12	54391325	54391325	-0.305615304	0.305615304	110106	552516	552516	1	2	0.002105699	0.999	0.035105363	1	2552	29785	disjoint			1	3244	HOXC9
chr7	2019874	2019874	-0.305516058	0.305516058	425426	334558	334558	1	5	0.002111971	0.999	0.035152382	1	0	64389	inside		82549	1	335259	MAD1L1
chr13	29914200	29914200	0.305129222	0.305129222	127399	583040	583040	1	3	0.002137162	0.999	0.035336017	1	0	20360	inside		-165884	1	481337	MTUS2
chr10	73093116	73093116	0.30496371	0.30496371	59449	462748	462748	1	1	0.002148528	0.999	0.035416482	1	0	44711	inside		14106	1	44138	SLC29A3
chr13	50703477	50703589	0.163668801	0.491006402	130847	588440	588442	3	4	0.0040732	1	0.005139887	1	0	4367	inside		47063	113	446257	DLEU1
chr11	68517529	68517799	0.16327762	0.489832859	87362	513710	513712	3	5	0.004126416	1	0.005195888	1	0	71962	inside		-368	271	3554	TESMIN
chr10	6214016	6214079	0.161849265	0.485547795	49685	447398	447400	3	3	0.004328242	1	0.005405542	1	0	40988	inside		25737	64	89229	PFKFB3
chr14	103593235	103593520	-0.161713057	0.485139172	153461	626849	626851	3	4	0.004348164	1	0.005426743	1	0	56813	inside		571	286	11113	TNFAIP2
chr17	77030221	77030281	-0.161676341	0.485029023	213555	735489	735491	3	6	0.004352956	1	0.005431962	1	0	8270	inside		8476	61	24126	C1QTNF1
chr6	31148606	31148657	0.161197437	0.48359231	403186	292413	292415	3	16	0.004420399	1	0.005502792	1	-2930	561	disjoint			52	4165	PSORS1C3
chr7	5184220	5184295	-0.161027526	0.483082579	426630	337103	337105	3	7	0.004443406	1	0.005527305	1	-43	53136	disjoint			76	23237	ZNF890P
chr13	112712475	112712795	0.16028312	0.48084936	136903	597682	597684	3	4	0.004550366	1	0.005644	1	9118	55052	disjoint			321	4108	SOX1
chr14	104315145	104315223	-0.159949508	0.479848524	153760	627429	627431	3	3	0.004600195	1	0.005697893	1	0	11970	inside		1087	79	10329	LINC00637
chr1	10056837	10056846	0.158596064	0.475788193	4398	8709	8711	3	12	0.004796928	1	0.005918085	1	409	8593	disjoint			10	18824	RBP7
chr14	105132343	105132566	-0.156940139	0.470820417	154117	628103	628105	3	3	0.005038547	1	0.006195584	1	11465	2920	disjoint			224	56	MIR4710
chr6	117802710	117802786	0.156532441	0.469597324	415039	316747	316749	3	6	0.005100043	1	0.006266388	1	0	47869	inside		-92009	77	255445	GOPC
chr12	54350153	54350294	-0.155852825	0.467558474	110066	552385	552387	3	3	0.005196616	1	0.006383484	1	0	29788	inside		-56	142	1637	HOXC12
chr7	157406607	157406737	-0.155177145	0.465531434	450753	377364	377366	3	3	0.00529645	1	0.006506201	1	0	49621	inside		74857	131	1048733	PTPRN2
chr11	119181635	119181669	-0.155155798	0.465467394	96275	528621	528623	3	7	0.00529946	1	0.006509989	1	0	35115	inside		2401	35	8607	MCAM
chr15	89284973	89285170	-0.154948897	0.46484669	169150	653584	653586	3	3	0.005329795	1	0.006547675	1	61504	15338	disjoint			198	71912	ACAN
chr8	41168205	41168336	0.154500545	0.463501634	459548	392418	392420	3	11	0.005396585	1	0.006629795	1	-1215	52420	disjoint			132	47515	SFRP1
chr21	46340905	46341009	0.154421207	0.46326362	304269	826337	826339	3	13	0.005408427	1	0.006643946	1	0	31733	inside		-7744	105	42886	ITGB2
chr1	108735312	108735499	0.154222275	0.462666825	24507	42738	42740	3	8	0.005437984	1	0.006680302	1	0	28385	inside		-7481	188	65637	SLC25A24
chr7	1095595	1095720	0.154169182	0.462507545	424780	333013	333015	3	5	0.005445134	1	0.006690037	1	0	65282	inside		58972	126	141271	C7orf50
chr2	238777587	238777765	0.153572256	0.460716768	283106	143037	143039	3	3	0.005531896	1	0.006801412	1	0	4237	inside		9400	179	52569	RAMP1
chr4	153877907	153878055	-0.153404193	0.460212578	364453	225436	225438	3	3	0.005554177	1	0.006832248	1	0	67010	inside		13772	149	36714	FHDC1
chr6	29648756	29649024	0.153400368	0.460201103	402460	288844	288846	3	24	0.005554829	1	0.006833101	1	-3825	30894	disjoint			269	4763	ZFP57
chr9	98784802	98785110	0.152324074	0.456972223	483194	428845	428847	3	3	0.005708908	1	0.007036182	1	-765	912	disjoint			309	2024	LINC00092
chr19	45449093	45449150	-0.152282715	0.456848145	239746	783246	783248	3	11	0.00571493	1	0.007044437	1	0	2712	inside		3598	58	7328	APOC4-APOC2
chr16	86231948	86232315	0.151649842	0.454949525	190083	691746	691748	3	5	0.005803799	1	0.007165698	1	87722	12229	disjoint			368	6959	LINC02135
chr9	139652617	139652874	-0.150782896	0.452348689	492300	442359	442361	3	5	0.005923931	1	0.007336562	1	0	11152	overlap	-115		258	2572	LCN8
chr5	322705	322735	-0.148579825	0.445739475	368947	232823	232825	3	8	0.006223459	1	0.007783495	1	0	48672	inside		3	31	115704	AHRR
chr10	134420183	134420300	-0.148463804	0.445391412	72225	484098	484100	3	6	0.006238538	1	0.007807908	1	0	31554	inside		68830	118	245632	INPP5A
chr6	3849702	3850106	-0.148332947	0.444998842	397151	279133	279135	3	30	0.006255072	1	0.007833851	1	0	24132	inside		70	405	1920	FAM50B
chr6	52416856	52417038	-0.148126553	0.444379658	408788	306738	306740	3	3	0.006281216	1	0.007876605	1	0	72264	inside		-24824	183	79663	TRAM2
chr6	151258337	151258520	0.147916561	0.443749684	419739	323984	323986	3	3	0.006309192	1	0.007921717	1	0	23148	inside		61958	184	226645	MTHFD1L
chr5	141245719	141245946	-0.146817906	0.440453719	388003	264063	264065	3	6	0.006450325	1	0.00815488	1	0	38874	inside		3502	228	15728	PCDH1
chr5	80529126	80529187	0.146260639	0.438781918	379797	250328	250330	3	11	0.006518947	1	0.008275665	1	0	24724	inside		27664	62	245257	RNU5E-1
chr3	181442676	181442961	0.146147554	0.438442662	342211	189009	189011	3	4	0.006533348	1	0.008300906	1	0	30964	inside		-17052	286	131892	SOX2-OT
chr6	31691481	31691539	-0.145617592	0.436852777	403431	293793	293795	3	33	0.006595723	1	0.008416195	1	0	62807	inside		360	59	3365	MPIG6B
chr1	108735549	108735719	0.144870533	0.434611599	24507	42742	42744	3	8	0.006682209	1	0.008581916	1	0	28385	inside		-7261	171	65637	SLC25A24
chr10	94003113	94003210	0.144842962	0.434528886	63525	468994	468996	3	7	0.00668522	1	0.008587938	1	0	18764	inside		-47665	98	242479	CPEB3
chr12	54451877	54452069	-0.144570443	0.43371133	110156	552722	552724	3	3	0.006716457	1	0.008647477	1	0	36053	overlap	32		193	63981	FLJ12825
chr2	220377759	220377885	0.143331994	0.429995981	279290	136951	136953	3	4	0.006852045	1	0.008926531	1	1007	45053	disjoint			127	24603	ASIC4
chr22	49088813	49088886	-0.140732665	0.422197994	315055	844527	844529	3	6	0.00710375	1	0.009539711	1	0	22840	inside		-58858	74	175627	TAFA5
chr11	116663103	116663321	-0.140509014	0.421527043	95347	526823	526825	3	7	0.007123922	1	0.009593956	1	0	8643	overlap	-34		219	2417	APOA5
chr16	67998086	67998246	-0.140425031	0.421275094	185401	683678	683680	3	8	0.007130571	1	0.009614079	1	0	54583	inside		-4849	161	17009	SLC12A4
chr17	79095408	79095818	0.140403724	0.421211172	214669	737820	737822	3	7	0.007132453	1	0.009619247	1	0	71913	inside		4312	411	48777	AATK
chr19	56608792	56608958	0.137588768	0.412766303	244263	792718	792720	3	4	0.007343763	1	0.01032348	1	0	9828	inside		10060	167	33918	ZNF787
chr16	1578619	1578807	-0.135994519	0.407983557	173400	661738	661740	3	5	0.007435292	1	0.01074477	1	0	72448	inside		18191	189	101682	IFT140
chr2	176964101	176964328	-0.135868483	0.407605449	273029	126638	126640	3	11	0.007442644	1	0.010780499	1	202	29808	disjoint			228	959	HOXD12
chr2	171569187	171569381	0.135397132	0.406191397	271987	124839	124841	3	9	0.007466304	1	0.010908735	1	0	36235	inside		238	195	2129	LINC01124
chr12	114847416	114847508	-0.13519984	0.405599519	119858	569106	569108	3	9	0.007475236	1	0.010963156	1	0	22424	inside		857	93	4079	TBX5-AS1
chr19	33210464	33210552	-0.13508925	0.405267749	235788	775294	775296	3	10	0.007480681	1	0.010993766	1	127	69728	disjoint			89	101488	TDRD12
chr20	23066944	23066999	0.134598413	0.40379524	288755	800751	800753	3	7	0.007499824	1	0.011131762	1	0	19053	overlap	-34		56	6985	CD93
chr2	43295306	43295389	-0.199649389	0.399298779	253514	95753	95754	2	6	0.004708962	1	0.011565447	1	154152	55505	disjoint			84	4205	ZFP36L2
chr10	128152075	128152094	0.19925406	0.39850812	70712	481099	481100	2	4	0.00479324	1	0.011644782	1	0	8931	inside		38501	20	245506	C10orf90
chr17	63554996	63555244	-0.199138113	0.398276226	209572	728570	728571	2	8	0.004818957	1	0.011668568	1	0	63919	inside		1072	249	2521	AXIN2
chr17	19247918	19247920	-0.199063857	0.398127714	198591	708471	708472	2	7	0.004835718	1	0.011683898	1	0	25001	inside		1435	3	19564	B9D1
chr9	97848457	97848736	-0.198571953	0.397143906	482958	428503	428504	2	10	0.004945337	1	0.011784159	1	0	66338	inside		-764	280	327570	AOPEP
chr1	21586831	21587009	-0.19845008	0.396900161	8232	15166	15167	2	4	0.004973438	1	0.011809475	1	0	15906	inside		27233	179	57385	ECE1
chr3	157816330	157816403	-0.198141696	0.396283393	339578	184967	184968	2	6	0.005043264	1	0.011872702	1	0	53384	inside		2530	74	10153	SHOX2
chr2	160761427	160761429	-0.197680053	0.395360106	270555	122700	122701	2	13	0.005152959	1	0.011970579	1	-160	34510	disjoint			3	2392	LY75
chr6	32135061	32135070	-0.197665877	0.395331754	403726	295911	295912	2	41	0.005156321	1	0.011973389	1	0	63083	inside		-1243	10	3932	EGFL8
chr11	72555490	72555498	-0.197481479	0.394962959	89039	516778	516779	2	2	0.005197042	1	0.012010247	1	0	72937	inside		1491	9	297175	FCHSD2
chr1	56879518	56879564	-0.197481242	0.394962483	18455	33154	33155	2	2	0.005197067	1	0.012010272	1	80855	67249	disjoint			47	84839	PLPP3
chr11	69704700	69704735	0.196843371	0.393686741	87876	514705	514706	2	2	0.005348963	1	0.012144856	1	-70508	18454	disjoint			36	9457	FGF3
chr19	36265700	36265818	-0.196221908	0.392443816	236728	777082	777083	2	4	0.005501337	1	0.012279365	1	599	8441	disjoint			119	13308	ARHGAP33
chr1	165322099	165322199	-0.196109791	0.392219582	32269	57471	57472	2	2	0.005529036	1	0.012303176	1	0	33973	inside		-3753	101	154849	LMX1A
chr16	50003457	50003613	0.19600408	0.392008159	182143	677797	677798	2	3	0.00555518	1	0.012325456	1	55576	22475	disjoint			157	11811	CNEP1R1
chr6	132811238	132811326	0.195397098	0.390794196	416593	319115	319116	2	2	0.005713048	1	0.012463954	1	0	64937	inside		-23011	89	55675	STX7
chr2	223167400	223167463	0.195002948	0.390005897	279627	137492	137493	2	8	0.005814663	1	0.012549863	1	0	13137	inside		-2473	64	7071	CCDC140
chr1	21619571	21619582	-0.194809148	0.389618295	8251	15213	15214	2	4	0.005865446	1	0.012593746	1	0	15905	inside		-52452	12	128295	ECE1
chr17	53511065	53511321	0.194682591	0.389365181	207273	724741	724742	2	2	0.005898365	1	0.012622148	1	-11724	21183	disjoint			257	29368	MMD
chr7	27161749	27162009	-0.194661798	0.389323596	429943	342544	342545	2	9	0.005903458	1	0.012626789	1	0	29729	inside		-4630	261	20831	HOXA3
chr6	99279097	99279108	0.19436777	0.38873554	412505	312625	312626	2	4	0.005982693	1	0.012694157	1	3472	42414	disjoint			12	4087	POU3F2
chr14	104644850	104644895	0.194356231	0.388712461	153898	627702	627703	2	3	0.005985277	1	0.012696365	1	0	23963	inside		-2340	46	42176	KIF26A
chr13	21578706	21578733	0.194347887	0.388695774	125777	580296	580297	2	3	0.005987736	1	0.012698497	1	0	24429	inside		31530	28	88547	LATS2
chr6	100895050	100895211	-0.19429728	0.38859456	412723	313055	313056	2	15	0.006001761	1	0.012710189	1	0	53799	inside		-17594	162	76056	SIM1
chr10	134621945	134622019	-0.194294518	0.388589036	72393	484498	484499	2	3	0.006002439	1	0.012710842	1	0	42767	inside		49	75	134194	CFAP46
chr12	46780974	46781190	0.194226456	0.388452911	107613	547607	547608	2	5	0.006019877	1	0.01272567	1	-14329	42065	disjoint			217	14675	SLC38A2
chr14	47696599	47696608	0.194040863	0.388081725	141665	607194	607195	2	2	0.006069079	1	0.012767496	1	0	14237	inside		356456	10	755586	MDGA2
chr7	27146430	27146445	-0.193930937	0.387861874	429930	342492	342493	2	5	0.006099262	1	0.012793765	1	0	29729	inside		621	16	20831	HOXA3
chr10	135341933	135342218	-0.193538358	0.387076716	72920	485866	485867	2	6	0.006206924	1	0.012886499	1	0	13722	inside		1066	286	11754	CYP2E1
chr4	1041450	1041664	-0.193320984	0.386641968	346822	196862	196863	2	2	0.006267367	1	0.012937934	1	-20764	41750	disjoint			215	14753	FGFRL1
chr11	35834513	35834595	-0.193279937	0.386559873	80614	500429	500430	2	2	0.006279034	1	0.01294812	1	-3583	42753	disjoint			83	146578	TRIM44
chr6	100903909	100904055	-0.193063897	0.386127795	412728	313082	313083	2	8	0.006338874	1	0.012998301	1	0	53799	inside		-8750	147	76056	SIM1
chr22	43821029	43821115	-0.192541412	0.385082824	313300	841820	841821	2	3	0.006487358	1	0.01312468	1	0	58855	inside		7268	87	89040	MPPED1
chr10	88717494	88717623	0.191912924	0.383825849	62527	467392	467393	2	4	0.006669613	1	0.013278985	1	-69	61316	disjoint			130	15352	MMRN2
chr1	207992469	207992548	-0.191756322	0.383512644	39737	69266	69267	2	3	0.006715654	1	0.013317047	1	0	12650	inside		745	80	4218	LOC148696
chr10	125996395	125996466	0.191695304	0.383390608	70052	480054	480055	2	3	0.006732715	1	0.013331901	1	89406	38068	disjoint			72	21674	OAT
chr16	30041446	30041501	0.191595902	0.383191804	180317	674283	674284	2	5	0.00676192	1	0.013356589	1	0	64333	inside		-685	56	6439	TLCD3B
chr19	50861047	50861262	-0.191529823	0.383059647	242080	788062	788063	2	5	0.006782218	1	0.013373676	1	0	58191	inside		-25023	216	53337	NR1H2
chr8	97505228	97505391	0.191360704	0.382721409	466062	402844	402845	2	14	0.006833327	1	0.013416279	1	491	51830	disjoint			164	118156	SDC2
chr11	129488102	129488231	0.191305387	0.382610774	98876	532857	532858	2	3	0.006850941	1	0.013431032	1	-165928	66873	disjoint			130	76294	BARX2
chr21	37949030	37949147	-0.190753065	0.38150613	301616	821869	821870	2	9	0.007020751	1	0.01357362	1	-163	21305	disjoint			118	115948	CLDN14
chr4	185677549	185677585	0.19043801	0.380876019	367757	230705	230706	2	2	0.007122241	1	0.013658701	1	0	17548	inside		800	37	70467	ACSL1
chr12	111537057	111537104	0.190394738	0.380789476	118939	567530	567531	2	4	0.007136317	1	0.013670895	1	0	20502	inside		65229	48	316531	CUX2
chr1	2425888	2425952	0.189929108	0.379858216	1321	3124	3125	2	3	0.007284826	1	0.013795593	1	0	72046	inside		-11017	65	25347	PLCH2
chr17	79057147	79057204	-0.189663572	0.379327145	214634	737750	737751	2	4	0.007371638	1	0.013867552	1	0	4887	inside		-34028	58	82286	BAIAP2
chr1	1396125	1396169	0.18910921	0.378218421	595	1431	1432	2	6	0.007551335	1	0.014019448	1	0	17600	inside		-9369	45	20470	ATAD3C
chr17	79102730	79102896	-0.189079626	0.378159253	214677	737850	737851	2	7	0.00756127	1	0.014027728	1	0	71913	inside		11634	167	48777	AATK
chr6	169852806	169852842	-0.18887101	0.37774202	423771	330697	330698	2	5	0.00762939	1	0.014084206	1	4461	22106	disjoint			37	244857	WDR27
chr8	144581790	144582077	-0.188787931	0.377575862	474416	415472	415473	2	2	0.00765837	1	0.01410887	1	0	19807	inside		-41543	288	103796	ZC3H3
chr17	1134906	1134909	0.18874947	0.37749894	193127	697993	697994	2	3	0.007670538	1	0.014119358	1	38949	57408	disjoint			4	708	BHLHA9
chr7	27186554	27186676	-0.188705411	0.377410822	429968	342668	342669	2	15	0.00768627	1	0.014132706	1	0	29732	inside		-717	123	2192	HOXA6
chr13	80911692	80911808	-0.188338151	0.376676303	133147	591819	591820	2	3	0.007809865	1	0.014236379	1	0	4190	inside		1580	117	4975	SPRY2
chr13	112187145	112187165	0.188330721	0.376661443	136743	597349	597350	2	4	0.007812549	1	0.014238536	1	-190551	9274	disjoint			21	23580	TEX29
chr19	853334	853540	-0.187778796	0.375557591	226382	756868	756869	2	5	0.007997891	1	0.014395551	1	0	16325	inside		1043	207	3956	ELANE
chr4	4859975	4859985	-0.187640052	0.375280103	348509	200277	200278	2	19	0.00804762	1	0.014437251	1	1407	36610	disjoint			11	4269	MSX1
chr19	49522954	49523046	-0.187367234	0.374734467	241476	786734	786735	2	4	0.008143866	1	0.014519296	1	-213	3613	disjoint			93	1237	LOC101059948
chr19	15121527	15121531	-0.187175719	0.374351437	232691	769536	769537	2	12	0.008213165	1	0.014578032	1	8	9872	disjoint			5	12545	CCDC105
chr15	89921672	89921675	0.187134629	0.374269258	169357	653956	653957	2	11	0.008229173	1	0.014590904	1	0	22244	inside		399	4	20446	MIR9-3HG
chr7	37394656	37394664	0.187124193	0.374248387	432036	346037	346038	2	4	0.008232735	1	0.014594015	1	0	72827	inside		-94231	9	596385	ELMO1
chr5	3311313	3311367	-0.186998885	0.37399777	370348	235790	235791	2	3	0.008276192	1	0.014630045	1	105899	26989	disjoint			55	118943	LINC01019
chr16	14512732	14512908	0.186962164	0.373924327	177070	668836	668837	2	2	0.008289113	1	0.014641285	1	16649	38620	disjoint			177	194572	PARN
chr17	72757293	72757302	-0.18656512	0.37313024	211535	731521	731522	2	2	0.008438952	1	0.01476651	1	0	70891	inside		-2357	10	14893	SLC9A3R1
chr2	42353354	42353631	0.186474012	0.372948024	253283	95409	95410	2	2	0.008471519	1	0.014793758	1	42859	25652	disjoint			278	163199	EML4
chr17	75445905	75445948	-0.186447232	0.372894464	212812	734123	734124	2	2	0.00848153	1	0.014802214	1	0	6023	inside		44746	44	95520	SEPTIN9
chr14	23857834	23857953	0.185989024	0.371978049	139329	602928	602929	2	3	0.008650312	1	0.014944124	1	0	36921	inside		6635	120	26288	MYH6
chr16	2770295	2770298	-0.185760948	0.371521896	174185	663609	663610	2	5	0.008736849	1	0.015017262	1	0	64500	inside		-254	4	7480	PRSS27
chr10	126278272	126278299	-0.185607706	0.371215412	70168	480248	480249	2	5	0.0087928	1	0.015064733	1	0	52160	inside		-24411	28	152370	LHPP
chr2	218843411	218843417	-0.185452212	0.370904424	278623	135495	135496	2	7	0.008853593	1	0.015115967	1	0	56889	inside		-125	7	81022	TNS1
chr6	168417574	168417634	-0.185421512	0.370843024	423155	329492	329493	2	4	0.008865737	1	0.015125903	1	0	32551	inside		-12769	61	30632	KIF25
chr2	6790606	6790613	-0.185059766	0.370119532	246527	84797	84798	2	9	0.009004235	1	0.015241293	1	78687	33987	disjoint			8	41143	LINC00487
chr4	152580806	152580863	0.184956919	0.369913837	364191	225062	225063	2	2	0.009045935	1	0.015275867	1	0	57919	inside		-3921	58	254387	FAM160A1
chr4	172560790	172560793	0.184645374	0.369290748	366294	228349	228350	2	3	0.009170458	1	0.015380494	1	173782	36404	disjoint			4	1226984	GALNTL6
chr17	45402355	45402380	-0.184444867	0.368889734	205433	721095	721096	2	2	0.009251048	1	0.015448313	1	0	31741	inside		-19278	26	90451	ITGB3
chr7	27173518	27173776	-0.184355756	0.368711513	429956	342600	342601	2	3	0.00928763	1	0.015478622	1	-3119	29730	disjoint			259	2274	HOXA4
chr15	81517541	81517556	0.183900126	0.367800252	167906	651572	651573	2	5	0.009472168	1	0.015635285	1	0	31467	inside		28322	16	115886	IL16
chr6	10419016	10419224	0.183862306	0.367724611	398382	281027	281028	2	17	0.009488452	1	0.015648909	1	0	56454	inside		-573	209	10479	TFAP2A
chr6	31275791	31275807	0.183529163	0.367058326	403220	292549	292550	2	27	0.009624566	1	0.015763145	1	0	28951	inside		36941	17	86140	HLA-B
chr17	56408688	56408691	0.183357878	0.366715756	207983	725846	725847	2	6	0.00969497	1	0.015821806	1	0	2151	inside		1722	4	24123	TSPOAP1-AS1
chr7	153584597	153584609	0.183055193	0.366110387	449598	375212	375213	2	12	0.009822528	1	0.015930497	1	0	15704	inside		178	13	1101577	DPP6
chr20	1472419	1472712	0.18298584	0.36597168	285521	795399	795400	2	9	0.00985344	1	0.015956114	1	-186	26710	disjoint			294	14949	SIRPB2
chr6	5133215	5133365	0.182898291	0.365796582	397481	279639	279640	2	6	0.009889871	1	0.015987527	1	0	47897	inside		24562	151	152520	LYRM4
chr12	132950876	132951095	-0.182884857	0.365769714	124816	578298	578299	2	5	0.009896168	1	0.015992696	1	-44971	38509	disjoint			220	81913	GALNT9
chr14	62035475	62035585	-0.182781649	0.365563298	144188	611352	611353	2	2	0.009941406	1	0.016030155	1	1673	33827	disjoint			111	84174	FLJ22447
chr1	2391317	2391347	0.182732124	0.365464247	1296	3068	3069	2	4	0.009962457	1	0.016048521	1	16407	72042	disjoint			31	29211	PLCH2
chr6	169852316	169852497	-0.182673622	0.365347243	423771	330694	330695	2	5	0.009987522	1	0.016069622	1	4806	22106	disjoint			182	244857	WDR27
chr6	10420798	10421001	0.182640084	0.365280169	398382	281041	281042	2	17	0.010003253	1	0.01608302	1	-1001	56454	disjoint			204	10479	TFAP2A
chr17	79961614	79961769	-0.182216866	0.364433732	215226	739291	739292	2	3	0.010182548	1	0.016233461	1	0	59849	inside		-5674	156	31382	ASPSCR1
chr8	144267518	144267725	-0.182140234	0.364280469	474202	415019	415020	2	2	0.010215291	1	0.016261437	1	-25465	34499	disjoint			208	2723	LY6H
chr10	26726804	26726837	0.18211656	0.364233121	52946	452647	452648	2	12	0.010225327	1	0.016269918	1	429	42343	disjoint			34	129467	APBB1IP
chr17	46712052	46712086	-0.182055112	0.364110224	205876	722109	722110	2	2	0.01025265	1	0.016292976	1	-2131	34607	disjoint			35	70	MIR196A1
chr5	87955618	87955695	0.182029975	0.364059951	380449	251287	251288	2	4	0.010265095	1	0.016303488	1	0	53089	inside		-24925	78	144024	LINC00461
chr3	12229001	12229020	-0.181840738	0.363681477	317804	149812	149813	2	2	0.010348144	1	0.016375021	1	0	55686	inside		-4512	20	43476	SYN2
chr19	48918116	48918205	-0.181735028	0.363470055	241186	786060	786061	2	3	0.010392855	1	0.016413083	1	0	27652	inside		19984	90	50057	GRIN2D
chr7	27198374	27198429	-0.181470424	0.362940848	429978	342739	342740	2	9	0.010510503	1	0.01651234	1	-2078	29733	disjoint			56	2959	HOXA7
chr6	85478207	85478296	-0.181389587	0.362779174	411364	310785	310786	2	4	0.010544751	1	0.016541946	1	-4253	69307	disjoint			90	31739	TBX18
chr21	44876670	44876687	0.181214989	0.362429978	303528	825008	825009	2	3	0.010622154	1	0.016607808	1	-2899	26729	disjoint			18	3868	LINC00319
chr7	27225855	27225865	-0.180935001	0.361870002	430010	342887	342888	2	35	0.010748785	1	0.016715771	1	0	18215	inside		828	11	3886	HOXA11-AS
chr3	185549032	185549174	-0.180866063	0.361732126	343294	190884	190885	2	2	0.010781051	1	0.016743646	1	-6205	5545	disjoint			143	181301	IGF2BP2
chr11	18433683	18433732	-0.180814746	0.361629491	78367	496631	496632	2	11	0.010804159	1	0.016763844	1	121	33567	disjoint			50	38941	LDHC
chr17	46629306	46629350	-0.180607707	0.361215414	205793	721807	721808	2	12	0.010899377	1	0.016845688	1	0	29755	inside		3074	45	41400	HOXB3
chr6	32135241	32135285	-0.180560303	0.361120607	403726	295917	295918	2	41	0.010921004	1	0.016864356	1	0	63083	inside		-1028	45	3932	EGFL8
chr12	57624371	57624530	-0.180447898	0.360895796	111196	554944	554945	2	21	0.010975149	1	0.016909794	1	0	53369	inside		222	160	4570	SHMT2
chr16	818807	819064	-0.180333267	0.360666534	172741	660094	660095	2	2	0.011026634	1	0.016953301	1	0	4111	overlap	-59		258	2807	MSLN
chr4	155662217	155662375	0.180284186	0.360568371	364794	225998	225999	2	20	0.011048839	1	0.016972495	1	2777	70092	disjoint			159	9119	LRAT
chr11	113348189	113348237	0.180171015	0.36034203	94711	525833	525834	2	2	0.011103159	1	0.017017732	1	-1776	15731	disjoint			49	61828	DRD2
chr2	176956761	176956841	-0.180123722	0.360247443	273021	126610	126611	2	9	0.011124637	1	0.017036174	1	691	29809	disjoint			81	3135	HOXD13
chr12	16762831	16762843	0.179920454	0.359840908	104374	542507	542508	2	6	0.011219403	1	0.017116889	1	-73	46309	disjoint			13	61453	LMO3
chr8	1613919	1614053	-0.17985085	0.3597017	452433	380596	380597	2	5	0.011253676	1	0.017145968	1	0	70097	inside		-42589	135	207111	DLGAP2
chr6	158937358	158937485	0.179662876	0.359325752	421193	326171	326172	2	3	0.011343549	1	0.017220913	1	-4502	47636	disjoint			128	199165	TULP4
chr8	39836007	39836064	-0.179622696	0.359245392	459348	392156	392157	2	5	0.011361739	1	0.017237021	1	0	14940	inside		-37846	58	81437	IDO2
chr19	36643532	36643534	0.179540326	0.359080653	236908	777469	777470	2	5	0.01139935	1	0.017269337	1	0	10878	inside		-237	3	1948	COX7A1
chr19	16045054	16045119	-0.179486227	0.358972455	233000	770124	770125	2	2	0.011424892	1	0.01729109	1	0	49515	inside		-557	66	22497	CYP4F11
chr11	6651712	6651714	-0.179426686	0.358853373	75624	492154	492155	2	4	0.011454021	1	0.017316055	1	0	67362	inside		9154	3	34517	DCHS1
chr10	24544235	24544293	-0.179308986	0.358617971	52678	452242	452243	2	3	0.011511905	1	0.017365006	1	0	46810	inside		16111	59	285570	KIAA1217
chr1	223566447	223566643	-0.179297547	0.358595094	42344	73276	73277	2	11	0.011517174	1	0.017369497	1	72	14600	disjoint			197	2098	CCDC185
chr12	111403980	111404204	0.179283097	0.358566195	118898	567463	567464	2	2	0.011523797	1	0.017375143	1	-28730	600	disjoint			225	845	LINC01405
chr2	153474786	153474835	-0.179173948	0.358347897	269802	121562	121563	2	2	0.011577465	1	0.017420832	1	0	8164	inside		-31513	50	314598	FMNL2
chr7	100318154	100318190	0.179084592	0.358169184	440980	360925	360926	2	7	0.011621223	1	0.017457765	1	233	17113	disjoint			37	2901	EPO
chr13	100641867	100641900	-0.179023967	0.358047934	134928	594468	594469	2	9	0.0116497	1	0.017482604	1	-2848	58761	disjoint			34	4994	ZIC2
chr2	177037212	177037364	-0.178982581	0.357965162	273101	126897	126898	2	4	0.011669521	1	0.01749939	1	0	29799	inside		-462	153	9022	HOXD3
chr3	150690403	150690429	-0.178851807	0.357703614	338536	183385	183386	2	12	0.011733752	1	0.01755366	1	0	58249	inside		-357	27	30446	CLRN1
chr1	46330345	46330597	-0.178850971	0.357701941	16157	29211	29212	2	2	0.011734129	1	0.017553961	1	0	19778	inside		295	253	166913	MAST2
chr19	14049773	14049823	-0.178819299	0.357638598	232317	768797	768798	2	11	0.011750262	1	0.017567284	1	0	61537	inside		7773	51	22205	PODNL1
chr11	8832742	8832817	-0.178757208	0.357514416	76175	493089	493090	2	14	0.011780496	1	0.017592474	1	0	55367	inside		-60100	76	141421	DENND2B
chr17	185957	186214	-0.17873102	0.35746204	192630	696962	696963	2	3	0.011793467	1	0.017603539	1	0	71491	inside		-16419	258	140454	RPH3AL
chr12	54398518	54398561	-0.178327433	0.356654866	110112	552546	552547	2	10	0.011997325	1	0.017777289	1	-1398	29785	disjoint			44	3244	HOXC9
chr4	54969913	54969944	0.178040555	0.35608111	354502	209878	209879	2	8	0.012140365	1	0.017899203	1	0	40385	inside		-194468	32	920593	PDGFRA
chr17	77460916	77461025	-0.178039971	0.356079941	213749	735846	735847	2	3	0.012140666	1	0.017899378	1	0	12264	inside		-17655	110	388342	RBFOX3
chr1	85870361	85870574	0.177951743	0.355903487	21922	38541	38542	2	5	0.012185954	1	0.017937842	1	0	21340	inside		86193	214	259879	DDAH1
chr6	39815812	39815893	-0.177945426	0.355890852	406282	302454	302455	2	2	0.012188563	1	0.017940075	1	0	21079	inside		55039	82	111881	DAAM2
chr17	1084451	1084653	-0.177791457	0.355582915	193093	697913	697914	2	2	0.012268325	1	0.01800842	1	0	27590	inside		-5963	203	183859	ABR
chr3	42787927	42788069	-0.177776153	0.355552306	322613	157267	157268	2	2	0.012275852	1	0.018015019	1	0	13303	inside		-26676	143	64872	CCDC13
chr9	137270186	137270202	-0.17771019	0.35542038	491081	440503	440504	2	2	0.012310552	1	0.018045178	1	0	51404	inside		51870	17	114116	RXRA
chr15	90880152	90880158	-0.177644297	0.355288595	169726	654656	654657	2	2	0.012345202	1	0.018074884	1	9605	21683	disjoint			7	2917	GABARAPL3
chr7	2971898	2972073	-0.177623564	0.355247128	426046	335942	335943	2	2	0.012356342	1	0.018084394	1	0	65412	inside		26188	176	137800	CARD11
chr22	22555928	22556000	-0.177538962	0.355077924	306902	830906	830907	2	3	0.012400475	1	0.01812238	1	43200	58506	disjoint			73	727	VPREB1
chr1	50574507	50574517	0.177214544	0.354429088	16940	30601	30602	2	10	0.012566598	1	0.018265721	1	0	16350	inside		2543	11	95577	ELAVL4
chr14	20903410	20903445	-0.17706168	0.354123361	138317	600796	600797	2	12	0.012647815	1	0.018335572	1	0	9384	inside		-356	36	6832	KLHL33
chr13	114875199	114875282	-0.17699995	0.353999901	138012	600247	600248	2	5	0.012680483	1	0.018364526	1	0	18676	inside		-22813	84	115383	RASA3
chr1	18617630	18617697	-0.176963478	0.353926955	7210	13500	13501	2	4	0.012699877	1	0.018381011	1	0	66497	inside		-87280	68	270738	IGSF21
chr4	155413618	155413789	-0.176948373	0.353896746	364740	225910	225911	2	5	0.012707731	1	0.01838776	1	-688	42832	disjoint			172	5336	DCHS2
chr2	239565255	239565327	0.176947984	0.353895968	283444	143633	143634	2	2	0.012707981	1	0.018388011	1	-101115	13105	disjoint			73	44810	LINC01107
chr22	45680429	45680498	0.17687396	0.35374792	313895	842757	842758	2	11	0.012747022	1	0.018421305	1	370	58205	disjoint			70	10888	UPK3A
chr10	104408927	104409029	-0.176686761	0.353373523	66175	473789	473790	2	2	0.012846931	1	0.018508093	1	0	63392	inside		4675	103	13825	TRIM8
chr14	97446061	97446280	0.176454268	0.352908537	151505	623227	623228	2	2	0.012969296	1	0.018613672	1	-98110	58514	disjoint			220	84268	VRK1
chr16	745685	745687	-0.176375524	0.352751047	172676	659916	659917	2	7	0.013010595	1	0.018649024	1	0	12202	inside		3185	3	13326	FBXL16
chr17	79102937	79102969	-0.17628315	0.3525663	214677	737853	737854	2	7	0.013061227	1	0.018692481	1	0	71913	inside		11841	33	48777	AATK
chr17	57929235	57929274	0.176243586	0.352487172	208316	726435	726436	2	2	0.013083984	1	0.01871165	1	7567	39379	disjoint			40	33466	TUBD1
chr15	91500781	91500814	-0.176225451	0.352450902	169966	655131	655132	2	3	0.013093217	1	0.018719327	1	0	69608	inside		939	34	6514	RCCD1
chr13	45768862	45768901	-0.17591593	0.351831859	129945	586944	586945	2	3	0.013262802	1	0.018865754	1	0	32618	inside		1874	40	8188	KCTD4
chr12	53448178	53448180	-0.175797949	0.351595899	109727	551604	551605	2	6	0.013327384	1	0.018921454	1	0	26104	inside		-42	3	11250	LOC283335
chr2	98344704	98344873	-0.175770103	0.351540205	261681	109131	109132	2	3	0.013341184	1	0.018933046	1	0	58723	inside		3780	170	15400	ZAP70
chr6	41194600	41194812	0.175646834	0.351293669	406541	302875	302876	2	5	0.013408626	1	0.018991908	1	1250	27111	disjoint			213	10059	TREML4
chr5	37835636	37835684	0.175568288	0.351136575	374348	241680	241681	2	12	0.013452309	1	0.019029669	1	0	24544	inside		-4098	49	27004	GDNF
chr12	16726789	16726818	0.175486123	0.350972245	104369	542457	542458	2	2	0.013498098	1	0.019069512	1	0	46309	inside		25483	30	61453	LMO3
chr1	110526191	110526368	0.175405461	0.350810922	24988	43691	43692	2	3	0.013542734	1	0.019108151	1	1019	5893	disjoint			178	38978	AHCYL1
chr12	48399180	48399295	0.175366685	0.350733371	107969	548192	548193	2	5	0.013564236	1	0.019126843	1	-895	10105	disjoint			116	31538	COL2A1
chr17	81028087	81028116	-0.175247658	0.350495317	215968	741073	741074	2	3	0.013630449	1	0.019183672	1	9451	26459	disjoint			30	15025	METRNL
chr12	89749142	89749377	-0.175164085	0.350328171	114807	560745	560746	2	10	0.013677443	1	0.019223842	1	-2846	15838	disjoint			236	4460	DUSP6
chr11	2828364	2828525	-0.174815232	0.349630465	74580	490019	490020	2	7	0.01387533	1	0.019394631	1	0	32359	inside		-41815	162	387675	KCNQ1
chr6	32489801	32489963	-0.174619428	0.349238856	403917	296570	296571	2	8	0.013986706	1	0.019491454	1	0	29293	inside		4647	163	72460	HLA-DRB5
chr17	79952786	79952861	-0.174478136	0.348956272	215219	739274	739275	2	9	0.014066066	1	0.019560277	1	0	59849	inside		-14582	76	31382	ASPSCR1
chr17	46660940	46661069	-0.174464021	0.348928042	205825	721907	721908	2	3	0.014073443	1	0.019566675	1	0	29755	inside		-6562	130	41400	HOXB3
chr9	101553013	101553307	0.174422415	0.348844829	483803	429760	429761	2	3	0.014098984	1	0.019588428	1	0	16935	inside		-5487	295	64504	ANKS6
chr16	87575150	87575344	-0.174414265	0.348828529	190726	692865	692866	2	5	0.014103476	1	0.019592342	1	-49690	19905	disjoint			195	85598	ZCCHC14
chr2	177012117	177012133	-0.174339463	0.348678926	273081	126809	126810	2	7	0.014147333	1	0.019630781	1	2898	34543	disjoint			17	110	MIR10B
chr14	70193468	70193476	-0.174332391	0.348664783	146091	614314	614315	2	7	0.014151047	1	0.019633967	1	143	52580	disjoint			9	45104	SRSF5
chr1	153762372	153762434	0.174222078	0.348444157	29147	51495	51496	2	7	0.014215378	1	0.019689617	1	-9739	6573	disjoint			63	4866	SLC27A3
chr7	27205230	27205262	0.174202701	0.348405402	429986	342772	342773	2	16	0.014226568	1	0.019699001	1	0	2715	inside		3173	33	17824	HOXA10-HOXA9
chr2	176974001	176974060	-0.174128503	0.348257007	273040	126678	126679	2	6	0.014270953	1	0.019737163	1	0	29807	inside		-256	60	2233	HOXD11
chr15	95836203	95836283	-0.173989796	0.347979593	170724	656326	656327	2	2	0.014351442	1	0.019806964	1	0	33853	inside		13684	81	47811	LINC01197
chr7	151548630	151548914	0.173904586	0.347809171	449295	374729	374730	2	2	0.014401472	1	0.019849919	1	0	40032	inside		-25402	285	202292	PRKAG2
chr16	19769466	19769645	-0.173874984	0.347749967	178010	670302	670303	2	2	0.014418885	1	0.019864847	1	0	9510	inside		40449	180	139843	IQCK
chr16	54972573	54972641	0.17350674	0.34701348	182989	679224	679225	2	13	0.014633256	1	0.020049888	1	-4178	4233	disjoint			69	2412	IRX5
chr6	160023689	160023927	0.17339531	0.34679062	421470	326618	326619	2	6	0.014698666	1	0.020107871	1	76222	55016	disjoint			239	14205	SOD2
chr5	71435178	71435267	0.173364176	0.346728353	378077	247567	247568	2	4	0.014717459	1	0.020124682	1	0	34867	inside		32060	90	102280	MAP1B
chr6	41394765	41394869	0.173297636	0.346595272	406604	302994	302995	2	4	0.014757603	1	0.020159532	1	-76140	71248	disjoint			105	15098	NCR2
chr15	101084442	101084507	-0.173206543	0.346413086	171678	657921	657922	2	4	0.01481235	1	0.020206827	1	0	17025	inside		-418	66	144326	CERS3
chr21	46439236	46439342	-0.173151368	0.346302737	304333	826478	826479	2	3	0.014846824	1	0.020237011	1	-14594	32380	disjoint			107	5516	PICSAR
chr1	86913263	86913265	-0.17314687	0.346293739	22053	38765	38766	2	4	0.014849333	1	0.020239018	1	0	71963	inside		-8975	3	32472	CLCA2
chr2	43328003	43328033	-0.17307489	0.346149779	253534	95779	95780	2	8	0.014891686	1	0.020275474	1	121508	55505	disjoint			31	4205	ZFP36L2
chr14	101463963	101464220	0.172862598	0.345725196	152642	625186	625187	2	5	0.01501942	1	0.020386875	1	-4317	59025	disjoint			258	74	SNORD114-31
chr5	87441654	87441873	0.172757659	0.345515318	380394	251202	251203	2	8	0.015084078	1	0.02044393	1	49150	13454	disjoint			220	73643	TMEM161B
chr13	112554681	112554842	-0.172733196	0.345466391	136822	597519	597520	2	3	0.015098856	1	0.020456576	1	167071	55052	disjoint			162	4108	SOX1
chr12	130502283	130502468	-0.172610926	0.345221852	123721	575993	575994	2	8	0.01517242	1	0.020520907	1	15889	924	disjoint			186	8531	LINC02418
chr5	179562118	179562325	0.172207018	0.344414036	395552	276322	276323	2	4	0.015422043	1	0.020737285	1	0	22422	inside		34323	208	108336	RASGEF1C
chr6	10420287	10420412	0.172083702	0.344167404	398382	281038	281039	2	17	0.015497138	1	0.020802344	1	-490	56454	disjoint			126	10479	TFAP2A
chr10	30317625	30317688	-0.171769677	0.343539353	53687	453817	453818	2	4	0.015694925	1	0.02097346	1	0	49028	inside		2830	64	33694	JCAD
chr5	122423530	122423615	0.17176696	0.34353392	384013	256784	256785	2	4	0.01569653	1	0.02097489	1	1226	70600	disjoint			86	98905	PRDM6
chr19	2291373	2291389	-0.171733931	0.343467862	227426	759020	759021	2	6	0.015717606	1	0.020993105	1	0	53053	inside		1599	17	18383	LINGO3
chr12	54447632	54447807	-0.171616735	0.343233471	110152	552711	552712	2	15	0.015791949	1	0.021057738	1	0	29778	inside		-2007	176	39173	HOXC4
chr7	29519651	29519656	-0.171591493	0.343182986	430521	343748	343749	2	6	0.015809386	1	0.021073193	1	0	7428	inside		165	6	34459	CHN2
chr6	99291343	99291401	0.171066511	0.342133023	412515	312661	312662	2	13	0.016144391	1	0.021363989	1	-4677	42414	disjoint			59	4087	POU3F2
chr14	101831067	101831332	0.1709947	0.341989401	152777	625552	625553	2	6	0.016190055	1	0.021403532	1	195292	1300	disjoint			266	136	MIR1247
chr7	73392981	73393148	0.17058175	0.3411635	436966	353795	353796	2	3	0.016454607	1	0.021634437	1	49279	16563	disjoint			168	41810	ELN
chr16	67516162	67516286	-0.169977747	0.339955494	185198	683190	683191	2	6	0.016850431	1	0.021981134	1	188	15722	disjoint			125	1243	AGRP
chr17	76975944	76976010	-0.169809548	0.339619095	213529	735400	735401	2	8	0.016960777	1	0.022077932	1	0	33607	inside		-51	67	8727	LGALS3BP
chr5	60728124	60728164	-0.169774506	0.339549011	376992	245839	245840	2	2	0.016984488	1	0.022099234	1	0	49210	inside		100024	41	213900	ZSWIM6
chr10	5987798	5987801	0.169491817	0.338983635	49561	447196	447197	2	7	0.017170431	1	0.022262621	1	6533	31451	disjoint			4	25817	IL15RA
chr16	27461333	27461445	0.169200951	0.338401902	179449	672673	672674	2	3	0.017364881	1	0.022433085	1	0	38512	inside		-1918	113	24785	IL21R
chr8	104197089	104197384	0.169177993	0.338355985	467446	405014	405015	2	2	0.017379358	1	0.022445203	1	0	61496	inside		44168	296	89613	BAALC
chr4	81119198	81119249	-0.169007068	0.338014137	357104	213959	213960	2	6	0.017493569	1	0.022545765	1	0	47572	inside		541	52	6826	PRDM8
chr2	85361959	85362030	0.168975881	0.337951762	259971	106131	106132	2	2	0.017514067	1	0.022564131	1	0	64004	inside		1376	72	176929	TCF7L1
chr11	976950	977048	-0.168961074	0.337922148	73538	487416	487417	2	3	0.017523777	1	0.022572787	1	0	14200	inside		4888	99	10720	AP2A2
chr17	7258498	7258501	-0.16877065	0.3375413	195472	702820	702821	2	8	0.017653895	1	0.022686822	1	0	30286	inside		1	4	2042	TMEM95
chr13	112716728	112716896	0.168755211	0.337510423	136910	597694	597695	2	3	0.017665035	1	0.022696557	1	5017	55052	disjoint			169	4108	SOX1
chr17	11155064	11155133	-0.168730607	0.337461214	196737	705374	705375	2	2	0.01768167	1	0.022711059	1	0	32846	inside		10324	70	322641	SHISA6
chr11	44325960	44326260	-0.168548873	0.337097747	81286	501458	501459	2	6	0.017806344	1	0.022822109	1	0	50919	inside		-5456	301	49439	ALX4
chr2	119616745	119616769	-0.168351435	0.33670287	265188	114680	114681	2	4	0.017943286	1	0.022944223	1	-10986	16767	disjoint			25	6013	EN1
chr1	153600729	153600762	-0.168263079	0.336526159	29065	51292	51293	2	7	0.018003603	1	0.022998041	1	0	51507	inside		-5806	34	15293	S100A13
chr2	218278052	218278111	0.168191814	0.336383627	278471	135301	135302	2	2	0.018052178	1	0.023041197	1	0	57876	inside		129306	60	472571	DIRC3
chr17	46669674	46669781	-0.16817962	0.33635924	205833	721935	721936	2	9	0.018060834	1	0.023048924	1	0	34336	inside		20	108	14121	HOXB-AS3
chr14	102966881	102966893	0.168168401	0.336336802	153176	626356	626357	2	3	0.018068361	1	0.023055724	1	0	73048	inside		-1925	13	139519	TECPR2
chr11	114548951	114549004	0.167884457	0.335768914	94992	526297	526298	2	7	0.018268155	1	0.023231331	1	196	9143	disjoint			54	28453	NXPE2
chr3	141102599	141102653	-0.167874719	0.335749439	337170	181150	181151	2	2	0.018274427	1	0.02323685	1	0	22051	inside		59544	55	125578	ZBTB38
chr20	60638858	60639054	-0.167833266	0.335666532	297564	814942	814943	2	4	0.018303532	1	0.02326307	1	0	55766	inside		-1812	197	91013	TAF4
chr17	1944594	1944606	-0.167833199	0.335666398	193553	698876	698877	2	12	0.018303607	1	0.023263145	1	0	15695	inside		628	13	2754	DPH1
chr2	109746751	109746754	-0.167832071	0.335664142	263801	112482	112483	2	7	0.01830431	1	0.023263647	1	0	30816	inside		754	4	516211	SH3RF3
chr11	111606373	111606531	-0.167407625	0.33481525	94304	525090	525091	2	5	0.018606622	1	0.023530707	1	0	44176	inside		368	159	2289	PPP2R1B
chr19	7701742	7701753	0.167250278	0.334500555	230022	763946	763947	2	14	0.018714962	1	0.023626828	1	234	55579	disjoint			12	10774	STXBP2
chr12	719491	719645	0.16700376	0.334007519	100297	535231	535232	2	3	0.018892099	1	0.023782889	1	0	37640	inside		44965	155	98230	NINJ2
chr1	107689913	107690201	0.166992231	0.333984463	24377	42572	42573	2	2	0.018900579	1	0.023790316	1	0	18774	inside		6364	289	269659	NTNG1
chr15	101991560	101991580	0.166886192	0.333772383	172071	658578	658579	2	3	0.01897457	1	0.023856103	1	0	38413	inside		-38607	21	106235	PCSK6
chr2	128408085	128408120	-0.166442814	0.332885629	266577	116786	116787	2	4	0.01929565	1	0.024142458	1	0	45521	inside		12089	36	43365	LIMS2
chr4	8359458	8359499	-0.166420505	0.33284101	349811	202544	202545	2	4	0.019311683	1	0.024156985	1	8510	63913	disjoint			42	74444	ACOX3
chr16	492818	492969	-0.166350851	0.332701701	172466	659356	659357	2	2	0.01936229	1	0.024202273	1	0	72377	inside		17150	152	96814	RAB11FIP3
chr19	57352014	57352021	0.166343206	0.332686413	244468	793161	793162	2	24	0.019368588	1	0.024207818	1	0	40891	inside		-73	8	30650	PEG3
chr12	115134496	115134594	-0.166262185	0.332524371	119938	569292	569293	2	55	0.019428026	1	0.024260858	1	-12527	56090	disjoint			99	4209	TBX3
chr17	5487958	5487989	0.166247598	0.332495196	194924	701639	701640	2	13	0.019438865	1	0.024270468	1	-126	18796	disjoint			32	54617	NLRP1
chr11	118842390	118842392	0.166123444	0.332246888	96126	528236	528237	2	12	0.019528463	1	0.024350707	1	25	26039	disjoint			3	9579	FOXR1
chr11	69519974	69520186	0.165982557	0.331965114	87804	514575	514576	2	6	0.019633666	1	0.024444168	1	-868	73304	disjoint			213	6101	FGF19
chr7	27144595	27144854	-0.165897682	0.331795363	429928	342486	342487	2	4	0.019695288	1	0.024498864	1	955	29729	disjoint			260	20831	HOXA3
chr7	87850377	87850389	-0.165790288	0.331580575	438868	356783	356784	2	2	0.019773519	1	0.024568741	1	0	55214	inside		-5919	13	18791	SRI
chr2	176977285	176977374	-0.165479393	0.330958787	273045	126686	126687	2	4	0.020006933	1	0.024776965	1	-2969	29807	disjoint			90	2233	HOXD11
chr12	121106464	121106640	-0.165371406	0.330742813	121250	571588	571589	2	2	0.020088	1	0.024848798	1	-1337	71391	disjoint			177	11492	CABP1
chr6	32095201	32095229	0.165216051	0.330432102	403702	295649	295650	2	76	0.020206401	1	0.024956736	1	0	11207	inside		-788	29	7772	ATF6B
chr5	111506035	111506044	0.164988344	0.329976689	382784	254807	254808	2	2	0.020385144	1	0.025117314	1	0	52213	inside		7720	10	256696	EPB41L4A
chr5	3595977	3596207	0.164970008	0.329940017	370406	235904	235905	2	5	0.020398642	1	0.025129407	1	0	60298	overlap	40		231	5350	IRX1
chr9	132044642	132044732	-0.164949415	0.329898829	489066	437536	437537	2	3	0.020414976	1	0.025143985	1	38563	34956	disjoint			91	1588	C9orf106
chr1	154539224	154539358	0.164879943	0.329759885	29387	52018	52019	2	3	0.020467214	1	0.025190954	1	899	8043	disjoint			135	12097	CHRNB2
chr6	32522872	32522905	0.164660595	0.32932119	403932	296607	296608	2	7	0.02063163	1	0.025337556	1	0	29296	inside		405	34	29689	HLA-DRB6
chr12	132853954	132854031	-0.164466288	0.328932577	124729	578062	578063	2	9	0.020781896	1	0.025471989	1	0	38509	inside		29961	78	81913	GALNT9
chr11	117072893	117072915	0.16432281	0.32864562	95482	527068	527069	2	2	0.020895354	1	0.025574157	1	0	55774	inside		304	23	2920	TAGLN
chr22	30603145	30603296	-0.164279665	0.32855933	309069	834405	834406	2	5	0.020927921	1	0.025603713	1	-30083	12955	disjoint			152	96063	HORMAD2
chr11	64073542	64073590	-0.164050123	0.328100245	85194	508887	508888	2	16	0.021102474	1	0.025760352	1	0	17295	inside		498	49	11167	ESRRA
chr5	92934479	92934644	0.163955352	0.327910705	381002	252152	252153	2	2	0.02117782	1	0.025827593	1	-4693	56465	disjoint			166	9057	NR2F1
chr6	30860866	30860887	-0.163923207	0.327846414	403033	291812	291813	2	4	0.021203813	1	0.025851053	1	0	59442	inside		1709	22	6928	DDR1
chr11	72295535	72295716	-0.163804425	0.327608849	88897	516519	516520	2	7	0.021299307	1	0.025936209	1	0	39951	inside		8351	182	98314	PDE2A
chr2	173724613	173724656	-0.163610119	0.327220238	272442	125677	125678	2	4	0.021448945	1	0.026072976	1	0	6813	inside		38298	44	231306	RAPGEF4
chr22	17640812	17640972	-0.163488201	0.326976402	305334	828140	828141	2	10	0.021545342	1	0.026160516	1	0	25667	inside		-5205	161	27768	HDHD5
chr6	29943188	29943209	0.163403108	0.326806215	402574	289397	289398	2	48	0.021609849	1	0.02622008	1	0	29448	inside		-34524	22	120629	HLA-J
chr13	20805656	20805679	0.163115968	0.326231937	125590	579999	580000	2	11	0.021843163	1	0.026430663	1	0	6038	inside		-855	24	10434	GJB6
chr1	220983793	220983853	0.163103843	0.326207686	41878	72562	72563	2	3	0.021852948	1	0.026439645	1	0	53428	inside		-3888	61	27703	1-Mar
chr10	102767507	102767753	-0.163064717	0.326129434	65610	472596	472597	2	4	0.021884461	1	0.026467972	1	0	61740	inside		67	247	23475	PDZD7
chr13	112724454	112724583	0.162875397	0.325750793	136919	597727	597728	2	3	0.022035429	1	0.026604086	1	0	55052	inside		-1437	130	4108	SOX1
chr12	54402431	54402443	-0.162806637	0.325613275	110116	552561	552562	2	13	0.022090929	1	0.026654141	1	447	29784	disjoint			13	3656	HOXC8
chr17	46666926	46666958	-0.162678297	0.325356594	205829	721918	721919	2	2	0.022192319	1	0.026746248	1	0	29755	inside		-673	33	41400	HOXB3
chr9	37002510	37002528	0.162574354	0.325148709	478820	422821	422822	2	5	0.022275969	1	0.026823475	1	0	38660	inside		-31948	19	195946	PAX5
chr15	35086967	35086985	0.162539493	0.325078986	157406	633931	633932	2	4	0.022305049	1	0.02684982	1	0	56386	inside		-942	19	7631	ACTC1
chr11	66188433	66188441	0.162513145	0.325026291	86350	511581	511582	2	8	0.0223263	1	0.02686924	1	34	24533	disjoint			9	5703	NPAS4
chr3	42773896	42773922	-0.162512537	0.325025074	322606	157258	157259	2	2	0.022326852	1	0.026869767	1	0	13303	inside		24022	27	64872	CCDC13
chr7	151078995	151079167	0.16250913	0.325018259	449070	374339	374340	2	4	0.022329838	1	0.026872201	1	0	31127	inside		788	173	29534	WDR86
chr5	2866779	2866851	-0.162478053	0.324956106	370258	235647	235648	2	4	0.022355556	1	0.026895409	1	-111268	13478	disjoint			73	3250	C5orf38
chr1	217313699	217313824	0.16237364	0.324747281	41379	71817	71818	2	2	0.022438027	1	0.026969852	1	-2602	17315	disjoint			126	634510	ESRRG
chr13	28611746	28612009	0.162196251	0.324392502	127187	582718	582719	2	2	0.022584529	1	0.027104611	1	0	20113	inside		34335	264	97319	FLT3
chr7	143582605	143582609	-0.162105541	0.324211082	447814	372019	372020	2	7	0.022659323	1	0.027173108	1	0	72462	inside		-16669	5	50818	TCAF1
chr16	75282094	75282179	-0.162017483	0.324034967	187363	687216	687217	2	12	0.022730053	1	0.027236385	1	0	71700	inside		19166	86	39024	BCAR1
chr20	47278489	47278547	-0.161980996	0.323961991	294115	809729	809730	2	2	0.022759659	1	0.027263633	1	0	48944	inside		37696	59	203628	PREX1
chr4	54374249	54374347	0.16197685	0.3239537	354389	209698	209699	2	6	0.022762971	1	0.027266519	1	0	65971	inside		47812	99	192246	LNX1
chr6	10660286	10660390	-0.161868836	0.323737672	398449	281185	281186	2	2	0.022851489	1	0.027348413	1	11261	30990	disjoint			105	23380	C6orf52
chr2	133014640	133014663	0.161777501	0.323555002	267513	118352	118353	2	7	0.022924703	1	0.027413698	1	0	44965	inside		-879	24	110379	ANKRD30BL
chr7	103085647	103085736	0.161756691	0.323513383	441832	362521	362522	2	13	0.022941965	1	0.027429932	1	0	32209	inside		-888	90	71970	SLC26A5
chr7	39760422	39760443	-0.161698792	0.323397585	432429	346641	346642	2	2	0.022990364	1	0.027475571	1	-12699	50151	disjoint			22	84572	RALA
chr3	171792488	171792545	0.161497992	0.322995984	341060	187320	187321	2	2	0.023152246	1	0.027625661	1	0	53489	inside		34144	58	360149	FNDC3B
chr16	57844421	57844448	-0.161464092	0.322928184	183903	680896	680897	2	7	0.023180648	1	0.027652256	1	0	32454	inside		49096	28	101409	KIFC3
chr3	140961035	140961110	0.161417826	0.322835652	337128	181083	181084	2	2	0.02321871	1	0.027687031	1	0	70196	inside		10353	76	62805	PXYLP1
chr7	155255310	155255369	0.161405899	0.322811797	449944	375799	375800	2	5	0.023228144	1	0.027695386	1	0	16779	inside		-2157	60	6703	EN2
chr12	109221424	109221439	-0.161134022	0.322268044	118221	566146	566147	2	7	0.023452802	1	0.027901503	1	0	42097	inside		-29920	16	65665	SSH1
chr1	110230252	110230269	-0.161125671	0.322251342	24876	43510	43511	2	7	0.023459752	1	0.0279077	1	149	27944	disjoint			18	5950	GSTM1
chr8	104831516	104831527	0.160892289	0.321784578	467542	405182	405183	2	4	0.023653951	1	0.028086744	1	0	72276	inside		100	12	435241	RIMS2
chr17	46651722	46651745	-0.160885504	0.321771008	205815	721848	721849	2	11	0.023659621	1	0.028091938	1	0	29755	inside		-15886	24	41400	HOXB3
chr18	43305545	43305617	-0.160823005	0.32164601	220680	748354	748355	2	3	0.023711131	1	0.028138856	1	0	54592	inside		1453	73	28394	SLC14A1
chr12	55378638	55378654	0.160743057	0.321486114	110464	553292	553293	2	10	0.023778749	1	0.028201005	1	-108	72799	disjoint			17	36444	TESPA1
chr22	46319744	46320026	0.16061422	0.32122844	314109	843104	843105	2	2	0.023887039	1	0.028301943	1	0	58607	inside		3496	283	56761	WNT7B
chr7	96339361	96339434	-0.160578961	0.321157922	439875	358573	358574	2	12	0.02391647	1	0.028328714	1	-158	61228	disjoint			74	21125	SEM1
chr4	8396056	8396163	-0.160462877	0.320925753	349839	202605	202606	2	6	0.024015978	1	0.028420544	1	0	63913	inside		28047	108	74444	ACOX3
chr8	41655789	41655826	-0.160287902	0.320575804	459709	392707	392708	2	6	0.024165716	1	0.028558415	1	0	27173	inside		-98454	38	243537	ANK1
chr16	85616330	85616436	-0.160191414	0.320382828	189782	691178	691179	2	2	0.024248665	1	0.028636496	1	28593	20022	disjoint			107	64784	GSE1
chr11	61717684	61717766	-0.160120413	0.320240826	84348	506980	506981	2	10	0.024307777	1	0.028691444	1	0	58500	inside		328	83	14580	BEST1
chr7	155255122	155255232	0.15999108	0.31998216	449944	375796	375797	2	5	0.024418651	1	0.028792357	1	0	16779	inside		-2294	111	6703	EN2
chr2	74669136	74669349	0.159964751	0.319929502	259079	104574	104575	2	10	0.024442261	1	0.028813985	1	-76	51382	disjoint			214	10179	RTKN
chr11	128555011	128555233	-0.159741354	0.319482707	98627	532420	532421	2	9	0.024635606	1	0.028992903	1	1197	19738	disjoint			223	126733	FLI1
chr1	47915774	47915862	0.159688182	0.319376363	16604	30080	30081	2	7	0.024679589	1	0.029032922	1	-9411	19498	disjoint			89	4675	FOXD2
chr11	131381878	131382079	0.15966345	0.3193269	99298	533547	533548	2	3	0.024702045	1	0.02905317	1	0	38786	inside		141507	202	966346	NTM
chr5	139283199	139283262	-0.159585912	0.319171824	387226	262139	262140	2	6	0.024768785	1	0.029114541	1	0	71627	inside		56835	64	196521	NRG2
chr9	96328401	96328529	0.159538234	0.319076468	482590	428003	428004	2	4	0.024809507	1	0.029152753	1	-4	20013	disjoint			129	33961	FAM120A
chr6	30853569	30853608	-0.15939324	0.31878648	403025	291772	291773	2	29	0.024933954	1	0.02926857	1	0	59436	inside		45	40	5588	DDR1
chr1	3477302	3477442	-0.159318442	0.318636885	2003	4537	4538	2	6	0.025001046	1	0.029330818	1	0	16060	inside		-50617	141	123554	MEGF6
chr15	63894196	63894296	-0.159252207	0.318504414	162856	643190	643191	2	2	0.025059757	1	0.029387146	1	0	26282	inside		-324	101	5069	FBXL22
chr1	153515539	153515622	-0.159104316	0.318208632	29023	51187	51188	2	3	0.025189875	1	0.029508608	1	473	51493	disjoint			84	2188	S100A4
chr6	168841558	168841574	0.158981684	0.317963367	423397	330003	330004	2	7	0.025299068	1	0.029609446	1	257	52206	disjoint			17	226844	SMOC2
chr6	101847050	101847058	0.158980104	0.317960208	412806	313220	313221	2	19	0.025300498	1	0.0296108	1	0	27541	inside		189	9	671098	GRIK2
chr1	155976991	155977077	-0.158848057	0.317696115	29946	53268	53269	2	3	0.025417217	1	0.029720194	1	1762	55319	disjoint			87	11920	SSR2
chr19	51529999	51530230	-0.158802214	0.317604428	242404	788763	788764	2	8	0.02545967	1	0.029758732	1	0	6612	inside		-1060	232	5804	KLK11
chr9	139255732	139255778	-0.158752285	0.31750457	491997	441847	441848	2	4	0.025502549	1	0.029798827	1	574	57583	disjoint			47	1912	DNLZ
chr5	72740737	72740748	0.158702185	0.317404369	378394	248095	248096	2	5	0.025547611	1	0.029840953	1	53502	55814	disjoint			12	7199	BTF3
chr2	51254132	51254170	-0.158644453	0.317288906	255099	98176	98177	2	4	0.025599624	1	0.029890105	1	0	70953	inside		-5504	39	109879	NRXN1
chr11	63997306	63997324	-0.15857773	0.317155459	85133	508669	508670	2	13	0.025660216	1	0.029946734	1	0	65266	inside		-164	19	2464	NUDT22
chr6	169654692	169654719	0.15850839	0.317016779	423717	330615	330616	2	3	0.025722089	1	0.030004767	1	-555	56579	disjoint			28	38263	THBS2
chr22	38381518	38381626	-0.158493734	0.316987468	311207	838135	838136	2	2	0.025735036	1	0.030017137	1	0	55067	inside		-1803	109	15111	SOX10
chr15	77861038	77861116	-0.1583585	0.316717	166781	649749	649750	2	2	0.025853687	1	0.03012929	1	44253	66281	disjoint			79	83107	LINGO1
chr16	1022411	1022650	-0.158312477	0.316624953	172924	660554	660555	2	2	0.025895663	1	0.030168456	1	0	53536	inside		-8668	240	127684	LMF1
chr3	67413334	67413363	0.158196797	0.316393594	328004	166744	166745	2	2	0.026000089	1	0.030267262	1	0	67846	inside		2450	30	294155	SUCLG2
chr12	111475136	111475238	-0.158194425	0.31638885	118911	567493	567494	2	3	0.026002447	1	0.030269369	1	0	20502	inside		3308	103	316531	CUX2
chr9	137329237	137329341	-0.158169478	0.316338957	491105	440543	440544	2	2	0.026024803	1	0.030290269	1	0	51405	inside		-3090	105	34004	RXRA
chr11	105480410	105480520	0.158159284	0.316318568	93526	523774	523775	2	12	0.026033735	1	0.0302988	1	280	27444	disjoint			111	372020	GRIA4
chr2	172945932	172946193	0.158108563	0.316217125	272258	125329	125330	2	3	0.026080302	1	0.030342256	1	-345	22155	disjoint			262	80784	METAP1D
chr9	139744532	139744617	-0.158023417	0.316046835	492360	442484	442485	2	2	0.026158509	1	0.030414441	1	0	27716	inside		-873	86	2235	PHPT1
chr14	74884920	74885106	-0.157924283	0.315848566	147246	616248	616249	2	2	0.026248156	1	0.030499898	1	0	53274	inside		-7699	187	20210	SYNDIG1L
chr17	28671936	28672068	0.157809873	0.315619745	200320	711597	711598	2	2	0.02634784	1	0.030593861	1	-10871	32852	disjoint			133	17700	TMIGD1
chr21	40177033	40177075	-0.157692505	0.31538501	302161	822717	822718	2	7	0.026451262	1	0.03069224	1	156	17339	disjoint			43	19648	ETS2
chr1	151345173	151345181	-0.157689994	0.315379987	28350	49998	49999	2	3	0.026453444	1	0.030694097	1	0	68605	inside		-29	9	8433	SELENBP1
chr17	46608268	46608277	-0.157679096	0.315358192	205775	721741	721742	2	13	0.026463129	1	0.030702853	1	0	29747	overlap	-5		10	1466	HOXB1
chr11	4615508	4615540	-0.157407347	0.314814694	75080	491137	491138	2	2	0.026706806	1	0.030930422	1	0	33233	inside		239	33	975	OR52I1
chr6	29859829	29860016	0.157398525	0.31479705	402542	289257	289258	2	3	0.026713756	1	0.030937397	1	0	29448	inside		2724	188	120629	HLA-J
chr10	23529783	23529931	0.157250451	0.314500902	52572	452089	452090	2	3	0.026845781	1	0.03106197	1	-46602	22536	disjoint			149	1722	PTF1A
chr12	49937997	49938018	0.157167043	0.314334086	108468	549263	549264	2	3	0.026922682	1	0.031135183	1	0	20880	inside		5057	22	19138	KCNH3
chr16	86371130	86371248	-0.157079106	0.314158212	190140	691830	691831	2	6	0.027001641	1	0.031210103	1	0	58046	inside		-1019	119	5703	LINC00917
chr14	100069657	100069666	0.156934758	0.313869517	151922	623856	623857	2	5	0.02713334	1	0.03133445	1	0	29635	inside		-1061	10	93125	CCDC85C
chr17	79879221	79879227	0.156908906	0.313817813	215159	739097	739098	2	2	0.027157376	1	0.03135683	1	0	34761	inside		3076	7	9443	MAFG
chr15	66947066	66947167	-0.15690446	0.313808921	163765	644659	644660	2	7	0.027161341	1	0.031360895	1	47507	34749	disjoint			102	79664	SMAD6
chr13	112715454	112715628	0.156856978	0.313713956	136908	597690	597691	2	2	0.027206754	1	0.031403523	1	6285	55052	disjoint			175	4108	SOX1
chr17	59532197	59532306	0.156836119	0.313672239	208639	726983	726984	2	6	0.027225697	1	0.031421438	1	0	71439	inside		2418	110	32693	TBX4
chr15	93351779	93351842	-0.156667044	0.313334088	170351	655730	655731	2	3	0.027381056	1	0.031567839	1	-11441	57621	disjoint			64	1625	ASB9P1
chr1	17018861	17018937	-0.156650816	0.313301632	6605	12540	12541	2	6	0.027396812	1	0.031582668	1	0	26698	inside		1148	77	28940	ESPNP
chr6	45645436	45645597	0.156628881	0.313257762	407971	305458	305459	2	4	0.027417412	1	0.031602113	1	-126617	67190	disjoint			162	128906	RUNX2
chr3	11267531	11267584	0.156614181	0.313228362	317582	149444	149445	2	4	0.027431788	1	0.031615586	1	0	29881	inside		-37355	54	108726	HRH1
chr2	25097091	25097146	0.156603006	0.313206011	249913	90057	90058	2	2	0.027442753	1	0.031625973	1	0	6271	inside		-44909	56	100017	ADCY3
chr2	128403298	128403314	-0.156566951	0.313133903	266574	116770	116771	2	11	0.027475596	1	0.031657888	1	0	45521	inside		7302	17	43365	LIMS2
chr13	100627929	100627956	0.156528204	0.313056408	134912	594417	594418	2	3	0.027513231	1	0.031694394	1	-3751	66913	disjoint			28	8904	ZIC5
chr16	2132245	2132315	-0.156442681	0.312885361	173802	662764	662765	2	4	0.027591939	1	0.031769389	1	0	57298	inside		-6398	71	40724	TSC2
chr6	75911716	75911783	0.156195538	0.312391075	410599	309508	309509	2	10	0.027822042	1	0.03198928	1	0	10434	inside		-3840	68	121582	COL12A1
chr2	74663482	74663598	-0.156116775	0.31223355	259074	104558	104559	2	4	0.0278938	1	0.03205868	1	0	51382	inside		4600	117	10179	RTKN
chr17	40119957	40120035	-0.156092053	0.312184106	203482	717277	717278	2	7	0.02791618	1	0.032080132	1	0	9926	inside		1198	79	10996	CNP
chr2	45159552	45159663	0.156039926	0.312079852	253945	96428	96429	2	17	0.027965182	1	0.032127051	1	9374	53848	disjoint			112	4180	SIX3
chr2	16060400	16060406	-0.156039059	0.312078118	248492	87879	87880	2	3	0.02796611	1	0.032127904	1	19614	4716	disjoint			7	1826	MYCNOS
chr19	14223520	14223630	0.15597065	0.311941301	232397	768987	768988	2	2	0.028030015	1	0.032189049	1	0	45432	inside		-4929	111	26053	PRKACA
chr12	114846968	114847043	-0.155806451	0.311612902	119858	569103	569104	2	9	0.028180606	1	0.032334497	1	0	22424	inside		409	76	4079	TBX5-AS1
chr6	164520673	164520746	-0.155641751	0.311283503	422241	327841	327842	2	4	0.028333732	1	0.032480321	1	-521045	71281	disjoint			74	163954	QKI
chr19	10928549	10928639	0.155544905	0.31108981	231168	766264	766265	2	9	0.02842491	1	0.032567961	1	0	15598	inside		8665	91	22703	DNM2
chr7	27286964	27287019	-0.155518536	0.311037072	430063	343045	343046	2	7	0.028450703	1	0.03259265	1	-772	17399	disjoint			56	3874	EVX1
chr11	2920350	2920414	0.155415638	0.310831276	74617	490180	490181	2	19	0.028547501	1	0.032684355	1	0	38296	inside		-4761	65	15849	SLC22A18AS
chr8	143823898	143823917	0.155249629	0.310499258	474020	414646	414647	2	10	0.028704717	1	0.032835223	1	-69	47975	disjoint			20	1468	SLURP1
chr12	39538604	39538854	0.155241352	0.310482704	106834	546358	546359	2	3	0.028712921	1	0.032842825	1	148176	45231	disjoint			251	150163	KIF21A
chr10	31423315	31423381	-0.155111287	0.310222573	53962	454223	454224	2	4	0.028834584	1	0.032960047	1	-102449	17911	disjoint			67	183407	ZNF438
chr17	77311611	77311766	0.154763117	0.309526235	213691	735739	735740	2	4	0.029165122	1	0.033276685	1	0	12265	inside		80799	156	189391	RBFOX3
chr11	61772128	61772344	0.154760837	0.309521673	84373	507027	507028	2	2	0.029167757	1	0.033279094	1	-36996	21919	disjoint			217	3376	FTH1
chr16	68270271	68270282	0.154711832	0.309423664	185496	683897	683898	2	13	0.029213496	1	0.033322952	1	-135	61933	disjoint			12	7687	ESRP2
chr11	606568	606583	-0.154681772	0.309363544	73259	486724	486725	2	2	0.029242451	1	0.033351354	1	0	49161	inside		-3137	16	17686	PHRF1
chr12	48276423	48276633	-0.154658618	0.309317235	107918	548086	548087	2	5	0.029263903	1	0.033372129	1	0	58449	inside		-22181	211	63495	VDR
chr4	185772410	185772619	0.154599334	0.309198667	367810	230799	230800	2	2	0.029320205	1	0.033427127	1	-146	1777	disjoint			210	98	MIR3945
chr22	49765138	49765229	-0.154572839	0.309145677	315259	844800	844801	2	3	0.029344543	1	0.033451188	1	248061	31086	disjoint			92	37901	C22orf34
chr14	102054070	102054210	-0.154529157	0.309058314	152855	625715	625716	2	4	0.029386469	1	0.03349206	1	-24281	15217	disjoint			141	2102	DIO3
chr12	123429027	123429243	-0.154508226	0.309016453	122104	573199	573200	2	3	0.029407218	1	0.033511731	1	0	20972	inside		5029	217	20872	ABCB9
chr5	154392124	154392128	0.154508064	0.309016127	390626	268273	268274	2	3	0.029407519	1	0.033512007	1	1132	27017	disjoint			5	4426	KIF4B
chr2	218843504	218843735	-0.154470245	0.30894049	278623	135498	135499	2	7	0.029443474	1	0.033547535	1	0	56887	inside		-23983	232	155486	TNS1
chr3	122712224	122712271	-0.154263251	0.308526501	333265	174742	174743	2	5	0.029640708	1	0.033736715	1	0	42115	inside		-34388	48	105898	SEMA5B
chr2	947589	947634	0.154201027	0.308402054	245360	82721	82722	2	3	0.029700473	1	0.033794297	1	0	41989	inside		1035	46	424831	SNTG2
chr7	105752848	105752854	0.154178178	0.308356355	442243	363145	363146	2	16	0.029721499	1	0.033814821	1	0	55690	inside		-239	7	22280	SYPL1
chr6	129966761	129966801	0.154148114	0.308296228	416167	318493	318494	2	2	0.029749499	1	0.03384242	1	0	70881	inside		37723	41	253655	ARHGAP18
chr10	14372910	14372913	0.153901964	0.307803929	51191	449855	449856	2	9	0.02998595	1	0.034072071	1	0	45577	inside		4736	4	135970	FRMD4A
chr1	242372318	242372399	-0.153843217	0.307686435	46316	79674	79675	2	4	0.030040772	1	0.034124309	1	0	16469	inside		120629	82	436310	PLD5
chr3	192634059	192634061	0.153790568	0.307581136	344668	192888	192889	2	7	0.030090149	1	0.034172081	1	0	13247	inside		-1889	3	121346	MB21D2
chr12	54447430	54447584	-0.153759746	0.307519492	110152	552708	552709	2	15	0.030120383	1	0.034201236	1	0	29778	inside		-2230	155	39173	HOXC4
chr1	85935133	85935147	0.153736698	0.307473395	21939	38574	38575	2	2	0.030142262	1	0.034222588	1	0	21340	inside		-108899	15	259879	DDAH1
chr13	73675176	73675471	0.153693613	0.307387226	132292	590570	590571	2	6	0.030184464	1	0.034263284	1	-23500	55785	disjoint			296	18535	KLF5
chr15	58782685	58782688	-0.153650305	0.30730061	161719	641376	641377	2	3	0.030224257	1	0.034301797	1	0	33693	inside		58493	4	136882	LIPC
chr16	50337629	50337922	-0.153644713	0.307289427	182218	677951	677952	2	4	0.030229149	1	0.03430674	1	0	7721	inside		-14121	294	30221	ADCY7
chr9	130541237	130541452	0.153590972	0.307181944	488416	436347	436348	2	8	0.030279782	1	0.034356946	1	-189	1706	disjoint			216	40453	SH2D3C
chr19	1262967	1263080	-0.153573225	0.307146449	226682	757511	757512	2	2	0.030296216	1	0.03437333	1	-3825	68687	disjoint			114	10591	MIDN
chr1	50887477	50887633	0.15356818	0.30713636	16996	30697	30698	2	3	0.030300857	1	0.034377871	1	0	52038	inside		-1486	157	5897	DMRTA2
chr11	64618569	64618819	-0.153424499	0.306848998	85489	509513	509514	2	2	0.03043913	1	0.034514688	1	1389	6421	disjoint			251	26942	EHD1
chr22	20905256	20905343	-0.153417822	0.306835644	306402	830055	830056	2	3	0.030445026	1	0.034520584	1	0	40443	inside		-13632	88	41046	MED15
chr2	3772172	3772192	0.153316503	0.306633007	246267	84405	84406	2	3	0.030542301	1	0.034615651	1	-21912	46116	disjoint			21	8050	ALLC
chr6	29856795	29856938	0.153184295	0.306368589	402537	289248	289249	2	42	0.030670813	1	0.03474183	1	0	29427	inside		-443	144	1999	HLA-H
chr8	9009347	9009352	0.15316501	0.30633002	453680	382694	382695	2	7	0.030690333	1	0.034761099	1	-195	60852	disjoint			6	15389	PPP1R3B
chr5	1140096	1140123	-0.153119968	0.306239937	369460	233932	233933	2	2	0.030733513	1	0.034804179	1	-27924	5769	disjoint			28	61684	SLC12A7
chr14	36366956	36367047	-0.153014773	0.306029547	140927	605869	605870	2	2	0.030834853	1	0.034904189	1	-25787	65287	disjoint			92	45573	BRMS1L
chr5	92908771	92908988	0.152993908	0.305987817	380969	252075	252076	2	3	0.030854147	1	0.034923132	1	0	36277	inside		-8015	218	39426	NR2F1-AS1
chr11	118763901	118763984	-0.152865592	0.305731184	96082	528146	528147	2	10	0.030978821	1	0.035047806	1	0	52578	inside		-2996	84	12506	CXCR5
chr15	96890452	96890598	-0.152752528	0.305505055	170888	656611	656612	2	6	0.031090297	1	0.035157676	1	-6960	56469	disjoint			147	6924	NR2F2
chr1	212643521	212643622	-0.152707233	0.305414467	40665	70720	70721	2	2	0.031133602	1	0.035201408	1	-23800	28322	disjoint			102	13493	NENF
chr9	37937205	37937279	-0.152667549	0.305335098	479066	423202	423203	2	2	0.031171464	1	0.035239144	1	0	53198	inside		21310	75	153316	SHB
chr21	35932231	35932505	-0.152639832	0.305279663	301182	821185	821186	2	5	0.031196629	1	0.035263331	1	0	15761	inside		43447	275	98599	RCAN1
chr12	56481297	56481463	-0.152490075	0.30498015	110742	553891	553892	2	2	0.031343106	1	0.035408929	1	0	17160	inside		4194	167	20189	ERBB3
chr6	10417385	10417516	0.152482549	0.304965098	398380	281023	281024	2	4	0.031350482	1	0.03541593	1	0	56454	inside		-2281	132	10479	TFAP2A
chr12	132908418	132908454	0.152460424	0.304920849	124775	578196	578197	2	3	0.03137201	1	0.035437432	1	-2513	38509	disjoint			37	81913	GALNT9
chr7	26140762	26141012	0.152419932	0.304839863	429731	342120	342121	2	2	0.031411577	1	0.0354773	1	50835	71823	disjoint			251	34910	NFE2L3
chr16	67219193	67219207	-0.152415008	0.304830016	185040	682836	682837	2	10	0.031416068	1	0.035481867	1	0	26299	inside		924	15	5839	EXOC3L1
chr16	11892591	11892605	0.152370818	0.304741636	176587	668083	668084	2	2	0.031460779	1	0.035525423	1	-1477	27664	disjoint			15	41022	ZC3H7A
chr8	37699360	37699507	-0.152281762	0.304563525	458844	391240	391241	2	4	0.031547767	1	0.035610831	1	0	23413	inside		-1997	148	47104	ADGRA2
chr12	103353183	103353320	0.152280451	0.304560903	116929	564068	564069	2	3	0.031548996	1	0.03561206	1	0	35617	inside		-974	138	2843	ASCL1
chr3	39323216	39323221	-0.152228003	0.304456005	322035	156258	156259	2	7	0.031600206	1	0.035662943	1	0	13330	inside		-5	6	18242	CX3CR1
chr8	41655983	41656079	-0.152191542	0.304383083	459709	392710	392711	2	6	0.031635357	1	0.03569699	1	0	27173	inside		-98201	97	243537	ANK1
chr19	13123973	13124215	0.152130591	0.304261183	232008	768227	768228	2	11	0.03169467	1	0.035755902	1	0	37530	inside		17389	243	103027	NFIX
chr12	72148251	72148271	0.15210781	0.30421562	113312	558500	558501	2	11	0.031717427	1	0.035778182	1	387	19315	disjoint			21	32493	RAB21
chr19	49935823	49935893	-0.152104023	0.304208047	241667	787124	787125	2	3	0.031721216	1	0.035781821	1	0	47702	inside		3168	71	12154	SLC17A7
chr11	134335991	134336075	0.152019828	0.304039656	99918	534619	534620	2	7	0.03180168	1	0.035862887	1	0	26051	inside		29615	85	69180	LOC283177
chr3	131222076	131222106	0.151986393	0.303972787	335645	178625	178626	2	12	0.031835176	1	0.035896408	1	-216	7370	disjoint			31	40816	MRPL3
chr13	27231212	27231212	-0.303874725	0.303874725	126848	582091	582091	1	1	0.002223372	1	0.0359429	1	0	6062	inside		-31870	1	131243	WASF3
chr22	25202073	25202086	0.151931396	0.303862793	307767	832384	832385	2	7	0.03188784	1	0.035948495	1	50	10260	disjoint			14	120678	SGSM1
chr17	20128997	20128997	-0.30354799	0.30354799	198881	709000	709000	1	1	0.002247659	1	0.036099312	1	0	70254	inside		69690	1	158766	SPECC1
chr12	133065724	133065729	-0.151755561	0.303511122	124903	578499	578500	2	16	0.03205602	1	0.036117578	1	1428	49170	disjoint			6	94617	FBRSL1
chr8	61326619	61326843	0.151707647	0.303415293	462017	396347	396348	2	6	0.03210339	1	0.036165325	1	102626	49997	disjoint			225	106735	RAB2A
chr12	110506138	110506167	0.151687423	0.303374845	118638	566966	566967	2	3	0.03212261	1	0.036184669	1	0	33813	inside		-5272	30	32457	C12orf76
chr3	196754501	196754664	-0.151606534	0.303213067	346009	195160	195161	2	5	0.032203576	1	0.036266388	1	0	35375	inside		-2023	164	10864	MELTF
chr1	6097703	6097703	0.303181798	0.303181798	2700	5815	5815	1	1	0.00227433	1	0.036281593	1	0	66717	inside		3355	1	66906	KCNAB2
chr20	3726190	3726328	-0.151489563	0.302979127	286166	796620	796621	2	2	0.032319668	1	0.036382406	1	0	8656	inside		-7430	139	20442	HSPA12B
chr3	122514784	122514814	0.151487379	0.302974757	333204	174658	174659	2	13	0.032321901	1	0.036384664	1	0	66387	inside		883	31	86086	SLC49A4
chr22	46366907	46367203	0.151476979	0.302953959	314123	843124	843125	2	3	0.032332665	1	0.036395879	1	0	58607	inside		-5805	297	56761	WNT7B
chr10	134120793	134120795	-0.151391667	0.302783335	72048	483719	483720	2	2	0.032414259	1	0.036477698	1	0	25987	inside		-25268	3	107405	STK32C
chr19	17489148	17489148	-0.302680502	0.302680502	233532	771119	771119	1	2	0.00231184	1	0.036529911	1	-1011	64078	disjoint			1	25874	PLVAP
chr6	87646738	87646740	0.151308738	0.302617476	411498	311009	311010	2	17	0.032494999	1	0.036559869	1	284	30069	disjoint			3	79374	HTR1E
chr1	214158573	214158686	0.151233321	0.302466641	40955	71185	71186	2	6	0.032567836	1	0.036633534	1	2592	46914	disjoint			114	53570	PROX1
chr7	54956252	54956274	0.151222012	0.302444024	434842	350386	350387	2	8	0.032579152	1	0.03664495	1	-129313	21040	disjoint			23	7000	SEC61G
chr5	134825791	134825895	0.151113922	0.302227845	386178	260334	260335	2	2	0.032683903	1	0.036750279	1	-37702	38155	disjoint			105	3532	TIFAB
chr15	100821466	100821466	-0.302149612	0.302149612	171637	657834	657834	1	1	0.002351181	1	0.036789846	1	0	15058	inside		-57839	1	275487	ADAMTS17
chr3	180349363	180349367	-0.150904374	0.301808748	342102	188771	188772	2	2	0.032891876	1	0.036960535	1	0	30412	inside		17567	5	123867	CCDC39
chr16	3507899	3507910	0.150710169	0.301420337	174628	664691	664692	2	15	0.033082236	1	0.037153303	1	0	61621	inside		14217	12	39916	NAA60
chr15	74014211	74014211	-0.301415154	0.301415154	165631	647596	647596	1	1	0.002407735	1	0.037155436	1	-7352	62694	disjoint			1	30238	CD276
chr6	99236007	99236061	-0.150667986	0.301335971	412497	312589	312590	2	2	0.033122104	1	0.037194828	1	46519	42414	disjoint			55	4087	POU3F2
chr12	13100076	13100096	-0.150637759	0.301275519	103817	541535	541536	2	5	0.033153492	1	0.037227018	1	0	45037	inside		-3222	21	9610	GPRC5D
chr1	50881219	50881502	0.150591659	0.301183317	16986	30674	30675	2	3	0.033199357	1	0.03727326	1	1721	52038	disjoint			284	5897	DMRTA2
chr6	2916614	2916647	-0.150583868	0.301167737	396780	278476	278477	2	2	0.033207562	1	0.037281138	1	-13068	41177	disjoint			34	16047	SERPINB9
chr12	2968215	2968387	-0.150578477	0.301156954	101005	536410	536411	2	3	0.033213433	1	0.03728716	1	0	19467	inside		1368	173	19475	FOXM1
chr1	12609957	12610104	-0.150474154	0.300948309	5430	10513	10514	2	2	0.033315876	1	0.037391334	1	17835	70235	disjoint			148	49882	DHRS3
chr10	119302892	119302964	0.150393886	0.300787773	68603	477686	477687	2	5	0.033394409	1	0.037471724	1	0	16764	inside		936	73	7102	EMX2
chr16	24819931	24820113	0.150392045	0.300784089	179080	672094	672095	2	3	0.033396291	1	0.037473555	1	0	25498	inside		4276	183	11997	TNRC6A
chr20	50109099	50109375	0.150379898	0.300759797	295092	811147	811148	2	2	0.033407782	1	0.037485624	1	0	37442	inside		-69995	277	175877	NFATC2
chr6	169562533	169562540	-0.150287133	0.300574265	423656	330484	330485	2	4	0.033499888	1	0.037580038	1	53335	56579	disjoint			8	38263	THBS2
chr17	74679597	74679597	-0.30055478	0.30055478	212476	733488	733488	1	3	0.002476407	1	0.037589949	1	0	35999	inside		3946	1	31406	MXRA7
chr10	132893429	132893446	0.150272983	0.300545966	71628	482809	482810	2	5	0.033513939	1	0.03759449	1	0	22576	inside		2774	18	219330	TCERG1L
chr19	55477755	55477759	-0.150202461	0.300404921	243785	791680	791681	2	6	0.03358231	1	0.037664668	1	0	45417	inside		44	5	34800	NLRP2
chr6	3965628	3965684	0.150171049	0.300342097	397189	279190	279191	2	2	0.033615078	1	0.03769721	1	55885	68227	disjoint			57	43649	PRPF4B
chr6	31237013	31237013	-0.300102885	0.300102885	403208	292490	292490	1	4	0.002513666	1	0.037815661	1	0	28988	inside		487	1	3388	HLA-C
chr7	76634626	76634626	-0.300044744	0.300044744	437784	355142	355142	1	1	0.002518634	1	0.037845669	1	0	36318	inside		24487	1	62957	DTX2P1-UPK3BP1-PMS2P11
chr20	3052221	3052224	0.150020511	0.300041022	285957	796228	796229	2	12	0.033761053	1	0.03784755	1	42	38332	disjoint			4	897	OXT
chr1	156046778	156046778	-0.300028498	0.300028498	29980	53340	53340	1	10	0.002520114	1	0.03785435	1	0	70141	inside		4974	1	9986	MEX3A
chr2	176985174	176985174	-0.300021226	0.300021226	273054	126716	126716	1	1	0.002520741	1	0.037858364	1	-504	29805	disjoint			1	3179	HOXD10
chr12	74299923	74299923	-0.299953074	0.299953074	113435	558689	558689	1	2	0.002526989	1	0.037893867	1	227033	2285	disjoint			1	159456	LOC100507377
chr8	126576084	126576084	0.299909206	0.299909206	470428	409343	409343	1	1	0.002530175	1	0.037914491	1	-125440	4082	disjoint			1	4702	TRIB1
chr1	165323232	165323232	-0.29985963	0.29985963	32271	57475	57475	1	1	0.002533889	1	0.037940184	1	0	33973	inside		-2720	1	154849	LMX1A
chr12	124929704	124929963	-0.149927115	0.29985423	122706	574351	574352	2	7	0.033854664	1	0.037942793	1	0	71865	inside		25201	260	98338	NCOR2
chr4	186733060	186733331	-0.149833015	0.29966603	368079	231310	231311	2	11	0.033944914	1	0.0380351	1	0	65947	inside		-144539	272	330051	SORBS2
chr12	133083593	133083710	-0.149817056	0.299634112	124915	578549	578550	2	5	0.033960244	1	0.038050681	1	0	49170	inside		16436	118	94617	FBRSL1
chr1	3165191	3165391	0.149756235	0.299512471	1772	4083	4084	2	2	0.03402036	1	0.038112604	1	0	52076	inside		179449	201	369444	PRDM16
chr1	75596827	75596930	0.149754288	0.299508576	20870	36897	36898	2	4	0.034022719	1	0.038114962	1	0	35731	inside		916	104	13737	LHX8
chr16	86610230	86610434	0.149599695	0.29919939	190281	692109	692110	2	3	0.034177776	1	0.038273532	1	1681	19291	disjoint			205	3190	FOXL1
chr6	130996455	130996472	-0.149594642	0.299189283	416327	318726	318727	2	2	0.034182393	1	0.03827845	1	152073	2226	disjoint			18	9732	SMLR1
chr11	1874093	1874291	0.14947874	0.29895748	74056	488649	488650	2	8	0.034297683	1	0.038396801	1	0	34344	overlap	92		199	39294	LSP1
chr6	32054659	32054771	-0.149475815	0.298951629	403666	295423	295424	2	26	0.034300417	1	0.038399711	1	0	56894	inside		-22380	113	68220	TNXB
chr13	112725605	112725903	0.149400628	0.298801256	136920	597729	597730	2	5	0.034377018	1	0.038479072	1	0	55052	inside		-117	299	4108	SOX1
chr19	50400734	50400734	-0.298739055	0.298739055	241933	787770	787770	1	5	0.002627199	1	0.038511137	1	0	23317	inside		10095	1	42350	IL4I1
chr2	241586870	241587001	0.149353817	0.298707635	284289	145207	145208	2	4	0.03442336	1	0.038525915	1	-16194	27126	disjoint			132	6015	GPR35
chr3	112887453	112887464	0.149337103	0.298674207	331876	172496	172497	2	3	0.034440747	1	0.038543478	1	42948	69733	disjoint			12	75894	BOC
chr12	113229793	113229804	0.149321021	0.298642042	119356	568236	568237	2	17	0.034457457	1	0.038560816	1	0	18941	inside		244	12	107136	RPH3A
chr19	6271960	6271968	-0.149282491	0.298564983	229535	762997	762998	2	4	0.03449572	1	0.038600985	1	0	35663	inside		-7991	9	69568	MLLT1
chr13	28401756	28401774	-0.149260591	0.298521182	127111	582540	582541	2	3	0.03451672	1	0.038622663	1	-33667	17619	disjoint			19	1310	GSX1
chr10	134599860	134599934	0.149251458	0.298502915	72370	484440	484441	2	10	0.03452628	1	0.0386328	1	-323	65556	disjoint			75	1218	NKX6-2
chr22	32599613	32599648	-0.149153997	0.298307995	309761	835725	835726	2	5	0.034622927	1	0.038732885	1	0	5824	inside		-1070	36	14297	RFPL2
chr9	130712990	130712995	-0.149108325	0.298216649	488533	436585	436586	2	7	0.034668215	1	0.038778474	1	0	33719	inside		10129	6	39952	FAM102A
chr19	54398178	54398346	-0.149094603	0.298189207	243360	790777	790778	2	3	0.034682768	1	0.038793578	1	0	46114	inside		11265	169	23989	PRKCG
chr2	223176606	223176683	0.149006147	0.298012294	279636	137520	137521	2	16	0.034770458	1	0.038884856	1	-6670	13137	disjoint			78	7071	CCDC140
chr16	50732073	50732212	-0.148963361	0.297926722	182348	678165	678166	2	2	0.034812007	1	0.038927459	1	0	52269	inside		1023	140	35938	NOD2
chr5	176435980	176435980	-0.297914542	0.297914542	394347	274086	274086	1	1	0.002697979	1	0.038933908	1	-2185	40762	disjoint			1	101790	UIMC1
chr1	108734992	108734992	0.297901526	0.297901526	24506	42737	42737	1	1	0.002698807	1	0.038939954	1	0	28385	inside		-7988	1	65637	SLC25A24
chr6	10585826	10585851	-0.148943048	0.297886095	398430	281160	281161	2	5	0.034832506	1	0.038948435	1	0	24406	inside		29877	26	73653	GCNT2
chr7	157209551	157209551	0.297854068	0.297854068	450621	377051	377051	1	2	0.002703323	1	0.038965396	1	0	1733	inside		-582	1	6219	DNAJB6
chr18	21032774	21032779	0.148879511	0.297759022	218784	745478	745479	2	12	0.034897615	1	0.039015049	1	8	67781	disjoint			6	30313	RIOK3
chr18	29265840	29265842	0.148875784	0.297751568	219529	746630	746631	2	3	0.034900777	1	0.039018361	1	-1154	70679	disjoint			3	62478	B4GALT6
chr7	2288716	2288743	0.148787901	0.297575801	425642	335066	335067	2	5	0.034985858	1	0.039107507	1	0	36657	inside		-2037	28	8241	NUDT1
chr2	232253568	232253609	-0.148782921	0.297565842	281141	139734	139735	2	3	0.034991478	1	0.039113278	1	6726	70499	disjoint			42	5541	B3GNT7
chr8	145844626	145844703	-0.148749392	0.297498784	475161	417286	417287	2	3	0.035025224	1	0.03914863	1	0	62755	inside		-66491	78	156632	ARHGAP39
chr19	12624694	12624742	0.148736004	0.297472008	231752	767562	767563	2	9	0.035037945	1	0.039161978	1	0	14465	inside		-37614	49	90359	ZNF709
chr17	79439144	79439144	0.29744737	0.29744737	214915	738426	738426	1	2	0.002738926	1	0.039174272	1	-5786	48992	disjoint			1	59819	BAHCC1
chr12	130181631	130181698	-0.148716267	0.297432535	123649	575878	575879	2	2	0.035056361	1	0.039181624	1	0	9203	inside		-206514	68	831942	TMEM132D
chr14	103565131	103565144	-0.148715259	0.297430517	153439	626796	626797	2	2	0.035057089	1	0.039182376	1	1337	69851	disjoint			14	10414	EXOC3L4
chr2	80549579	80549634	0.148678151	0.297356303	259685	105692	105693	2	5	0.03509362	1	0.039221216	1	0	12815	inside		17337	56	343747	CTNNA2
chr15	77158170	77158170	-0.297259462	0.297259462	166604	649475	649475	1	2	0.00275521	1	0.039272275	1	0	38236	inside		-39574	1	140443	SCAPER
chr7	73119798	73119798	-0.297250863	0.297250863	436851	353597	353597	1	1	0.002755862	1	0.039276841	1	0	55563	inside		4641	1	18861	STX1A
chr6	85484717	85484863	-0.148599132	0.297198263	411368	310801	310802	2	5	0.035173809	1	0.039304039	1	-10763	69307	disjoint			147	31739	TBX18
chr2	173189711	173189711	-0.297174125	0.297174125	272342	125500	125500	1	1	0.002762837	1	0.039317337	1	102371	31602	disjoint			1	79100	ITGA6
chr4	1008550	1008614	-0.148542627	0.297085254	346797	196815	196816	2	4	0.035230739	1	0.039363729	1	0	41750	inside		2616	65	14753	FGFRL1
chr5	180627729	180627784	0.1484981	0.296996199	395950	277063	277064	2	6	0.035277155	1	0.039411801	1	0	63538	inside		-4393	56	11254	TRIM7
chr18	42277045	42277130	-0.148458861	0.296917723	220549	748188	748189	2	2	0.035316397	1	0.039453627	1	0	23645	inside		16182	86	387613	SETBP1
chr12	54446033	54446100	-0.148382454	0.296764909	110151	552691	552692	2	10	0.035392194	1	0.039533439	1	0	29778	inside		-3714	68	39173	HOXC4
chr19	7224513	7224713	-0.148377038	0.296754076	229844	763592	763593	2	4	0.035397463	1	0.039539009	1	0	31583	inside		-69298	201	142017	INSR
chr2	230933723	230933731	0.148215176	0.296430353	280737	139115	139116	2	13	0.035554704	1	0.039703601	1	0	10529	inside		-14285	9	160810	FBXO36
chr16	85671771	85671771	0.296375037	0.296375037	189820	691274	691274	1	7	0.002835574	1	0.039732982	1	0	20024	inside		24929	1	62971	GSE1
chr17	11148412	11148412	-0.296373567	0.296373567	196735	705372	705372	1	1	0.002835774	1	0.03973396	1	0	32846	inside		3672	1	322641	SHISA6
chr1	2066006	2066167	-0.148172081	0.296344162	1022	2420	2421	2	6	0.035596956	1	0.039748839	1	0	46348	inside		29851	162	80680	PRKCZ
chr6	32055393	32055402	-0.148102766	0.296205532	403666	295438	295439	2	26	0.035667233	1	0.039823733	1	0	56894	inside		-21749	10	68220	TNXB
chr8	144599125	144599125	-0.296183019	0.296183019	474427	415492	415492	1	3	0.002854717	1	0.039836103	1	0	19807	inside		-24495	1	103796	ZC3H3
chr16	85815505	85815790	-0.148064243	0.296128485	189901	691433	691434	2	3	0.035706199	1	0.03986453	1	0	4479	inside		3274	286	20918	EMC8
chr12	132106033	132106088	-0.148001603	0.296003205	124343	577164	577165	2	3	0.035769451	1	0.039930843	1	89544	52639	disjoint			56	88652	SFSWAP
chr17	46653711	46653711	-0.295740772	0.295740772	205817	721862	721862	1	2	0.002895439	1	0.040068112	1	0	29756	inside		842	1	2875	HOXB4
chr10	135340850	135340871	-0.147855952	0.295711904	72918	485859	485860	2	10	0.035915351	1	0.040083693	1	0	13722	overlap	5		22	11754	CYP2E1
chr4	104640197	104640489	0.147852859	0.295705718	359576	217866	217867	2	13	0.035918462	1	0.040086804	1	0	55750	inside		-484	293	130349	TACR3
chr10	6183284	6183455	0.147745003	0.295490005	49664	447353	447354	2	4	0.036027329	1	0.040200714	1	3388	40987	disjoint			172	90665	PFKFB3
chr15	68924220	68924510	-0.147689819	0.295379638	164358	645602	645603	2	6	0.036081925	1	0.040258196	1	0	4627	inside		15341	291	111266	CORO2B
chr3	156838174	156838181	0.147648598	0.295297196	339438	184727	184728	2	5	0.036123976	1	0.04030253	1	0	30429	inside		-2610	8	41336	LINC00880
chr7	142353847	142353864	-0.147591248	0.295182496	447547	371515	371516	2	2	0.036182512	1	0.04036365	1	20267	1721	disjoint			18	1395	MTRNR2L6
chr4	128841712	128841897	0.147528902	0.295057805	361851	221529	221530	2	2	0.036243983	1	0.040429261	1	0	22570	inside		2752	186	48180	MFSD8
chr7	33054710	33054710	0.294992412	0.294992412	431290	344959	344959	1	2	0.00296376	1	0.04046238	1	0	39562	inside		985	1	48685	NT5C3A
chr19	51891339	51891365	-0.147464862	0.294929724	242550	789032	789033	2	6	0.036307286	1	0.040495574	1	-129	33653	disjoint			27	8048	LIM2
chr2	74212049	74212049	0.294905729	0.294905729	258900	104269	104269	1	2	0.002971588	1	0.040509299	1	1482	16525	disjoint			1	121772	TET3
chr9	14975885	14975885	0.294536278	0.294536278	476668	419548	419548	1	1	0.003007919	1	0.040702293	1	17440	33164	disjoint			1	26398	LOC389705
chr10	101368916	101368916	-0.294536228	0.294536228	65161	471739	471739	1	1	0.003007919	1	0.040702318	1	1359	63676	disjoint			1	48720	SLC25A28
chr19	53073309	53073334	-0.147226439	0.294452879	242904	789800	789801	2	15	0.036544188	1	0.040746527	1	192	45883	disjoint			26	16902	ZNF701
chr7	25899168	25899194	-0.147204931	0.294409862	429690	342057	342058	2	3	0.036565464	1	0.04076951	1	-18538	3343	disjoint			27	30	RNU6-16P
chr7	1336600	1336600	-0.294285795	0.294285795	424956	333479	333479	1	6	0.00303188	1	0.040834393	1	-59987	30497	disjoint			1	3960	UNCX
chr7	27188364	27188465	-0.147133398	0.294266796	429969	342683	342684	2	2	0.036636143	1	0.040844404	1	0	784	inside		1582	102	8766	HOXA-AS3
chr7	158487973	158487973	0.294238704	0.294238704	451439	378721	378721	1	1	0.003036898	1	0.040860813	1	0	43224	inside		-9547	1	65033	NCAPG2
chr12	84056002	84056106	0.147009741	0.294019482	114448	560183	560184	2	2	0.036762347	1	0.040979565	1	-527935	14108	disjoint			105	447134	TMTC2
chr9	101299345	101299351	0.146967374	0.293934747	483763	429703	429704	2	2	0.036805452	1	0.041026308	1	0	71702	inside		-172128	7	421116	GABBR2
chr20	55203204	55203204	0.293759919	0.293759919	295828	812264	812264	1	3	0.003086326	1	0.041120196	1	1154	56456	disjoint			1	9981	TFAP2C
chr9	118685871	118685871	-0.293674986	0.293674986	486094	433017	433017	1	1	0.003094681	1	0.04116576	1	0	49795	inside		-1506	1	36834	LINC00474
chr12	9391153	9391384	0.146695525	0.293391051	102939	540076	540077	2	2	0.037076402	1	0.041317556	1	682	1389	disjoint			232	82	MIR1244-1
chr12	38983083	38983150	-0.146691083	0.293382167	106799	546303	546304	2	2	0.037080968	1	0.041322223	1	62852	11898	disjoint			68	253419	CPNE8
chr7	630823	630914	-0.146582222	0.293164445	424420	332122	332123	2	5	0.037189609	1	0.041438917	1	0	45826	inside		-10307	92	22329	PRKAR1B
chr4	631579	631689	-0.146541813	0.293083626	346500	196044	196045	2	3	0.037231158	1	0.041482499	1	0	40428	inside		12216	111	45319	PDE6B
chr14	77041210	77041254	-0.146524601	0.293049202	147985	617451	617452	2	3	0.037248245	1	0.04150074	1	-73030	17299	disjoint			45	130491	ESRRB
chr11	702668	702836	-0.146469897	0.292939794	73328	486919	486920	2	2	0.037303067	1	0.041560254	1	0	26071	inside		-2192	169	9438	TMEM80
chr16	28300253	28300253	0.292738931	0.292738931	179698	673047	673047	1	1	0.003190701	1	0.041667966	1	3587	32825	disjoint			1	31331	SBK1
chr22	39688157	39688265	-0.146366936	0.292733872	311764	839123	839124	2	3	0.037404281	1	0.041670902	1	20622	51068	disjoint			109	7505	RPL3
chr5	180415069	180415083	0.146352241	0.292704482	395852	276867	276868	2	4	0.037419486	1	0.041687511	1	762	6337	disjoint			15	17883	BTNL3
chr4	1148524	1148569	-0.146345745	0.29269149	346881	196969	196970	2	3	0.037426285	1	0.041694863	1	12152	4754	disjoint			46	42030	SPON2
chr12	68619796	68620006	0.146343994	0.292687987	112737	557542	557543	2	5	0.037428016	1	0.041696845	1	-225	46052	disjoint			211	24443	IL26
chr3	128205143	128205200	-0.146343199	0.292686398	334934	177305	177306	2	7	0.037428669	1	0.041697673	1	0	24131	inside		-6830	58	13766	GATA2
chr3	192880054	192880054	0.292556659	0.292556659	344692	192924	192924	1	1	0.003209845	1	0.041765241	1	78863	47848	disjoint			1	29728	PLAAT1
chr2	241696788	241696788	0.292496842	0.292496842	284341	145293	145293	1	3	0.003215866	1	0.041796679	1	0	42644	inside		33958	1	96896	KIF1A
chr3	189349003	189349021	-0.146247499	0.292494999	344170	192192	192193	2	9	0.037521452	1	0.041797482	1	195	67311	disjoint			19	265853	TP63
chr15	68111941	68111947	-0.146186937	0.292373874	164093	645171	645172	2	7	0.03758197	1	0.041863469	1	95	33331	disjoint			7	14133	SKOR1
chr17	45786737	45786854	-0.146184756	0.292369511	205502	721213	721214	2	6	0.037584404	1	0.041866129	1	0	72484	inside		-2575	118	16800	TBKBP1
chr15	68916000	68916118	-0.146063316	0.292126632	164352	645590	645591	2	2	0.037708199	1	0.042001315	1	0	4627	inside		7121	119	111266	CORO2B
chr6	170557582	170557757	0.145975423	0.291950847	424035	331284	331285	2	5	0.037794635	1	0.042095052	1	5665	13591	disjoint			176	8236	LOC154449
chr6	27706246	27706275	-0.145950553	0.291901107	401837	286708	286709	2	4	0.037819073	1	0.042123103	1	23248	615	disjoint			30	1444	LOC100131289
chr22	16374521	16374540	-0.145909835	0.29181967	305190	827896	827897	2	2	0.037858941	1	0.042165807	1	74284	63174	disjoint			20	981	OR11H1
chr22	46352496	46352535	0.145874894	0.291749789	314119	843117	843118	2	2	0.037893014	1	0.042202865	1	0	58607	inside		-20473	40	56761	WNT7B
chr7	22540125	22540154	-0.145866627	0.291733253	429055	341021	341022	2	9	0.037902272	1	0.042212976	1	-224	22532	disjoint			30	61864	STEAP1B
chr15	90303646	90303646	-0.291669429	0.291669429	169504	654264	654264	1	3	0.003305991	1	0.042246673	1	176	12087	disjoint			1	18161	MESP2
chr1	115642150	115642215	0.145811849	0.291623698	26108	45781	45782	2	4	0.037955112	1	0.042269906	1	-10029	3597	disjoint			66	41489	TSPAN2
chr11	133800774	133800774	-0.291548336	0.291548336	99683	534144	534144	1	7	0.003318561	1	0.042309825	1	0	19233	inside		-7221	1	15532	IGSF9B
chr8	145654635	145654854	0.145763819	0.291527637	475018	416952	416953	2	4	0.038001429	1	0.042320639	1	0	37586	inside		472	220	15650	TONSL
chr2	95538444	95538444	0.291526	0.291526	261028	107915	107915	1	2	0.003320919	1	0.042321467	1	0	36402	inside		4014	1	78658	LOC442028
chr3	114102609	114102615	-0.14544478	0.290889561	332142	172960	172961	2	9	0.038312598	1	0.042662343	1	0	23932	inside		45662	7	809181	ZBTB20
chr19	52195291	52195499	-0.145284772	0.290569543	242673	789248	789249	2	7	0.038466803	1	0.042833282	1	366	34682	disjoint			209	70	MIR99B
chr11	92702373	92702395	0.145200373	0.290400746	92051	521505	521506	2	13	0.038550127	1	0.042924912	1	394	36678	disjoint			23	13160	MTNR1B
chr10	44881750	44881934	-0.145121973	0.290243946	55637	456828	456829	2	5	0.038625799	1	0.04300914	1	-1205	51845	disjoint			185	8036	CXCL12
chr14	22646041	22646041	0.290222946	0.290222946	138820	601849	601849	1	1	0.003464912	1	0.043020079	1	387766	14103	disjoint			1	24337	DAD1
chr8	95962371	95962383	-0.145102201	0.290204401	465817	402456	402457	2	15	0.038644366	1	0.043029764	1	-756	71222	disjoint			13	23416	TP53INP1
chr19	2059522	2059698	-0.1450455	0.290090999	227256	758684	758685	2	2	0.038701171	1	0.04309254	1	-8279	27347	disjoint			177	13774	MKNK2
chr2	103053705	103053710	0.145039068	0.290078136	262803	110901	110902	2	2	0.038707343	1	0.043099013	1	0	67860	inside		-15314	6	33004	IL18RAP
chr11	1463662	1463670	0.14485733	0.289714661	73826	488118	488119	2	6	0.038884329	1	0.043296423	1	0	68834	inside		4126	9	24384	BRSK2
chr20	32856846	32856898	0.144817162	0.289634325	290383	803473	803474	2	6	0.038925051	1	0.043341209	1	0	35785	inside		-250	53	8978	ASIP
chr11	69285899	69285980	-0.144790636	0.289581272	87702	514337	514338	2	10	0.038950994	1	0.043370841	1	-129449	24474	disjoint			82	94829	MYEOV
chr16	19715928	19716123	0.144721443	0.289442886	177987	670254	670255	2	5	0.039018412	1	0.043446187	1	1551	33861	disjoint			196	11819	KNOP1
chr12	114939057	114939167	-0.144708266	0.289416532	119887	569162	569163	2	2	0.039031032	1	0.043460237	1	-88420	22424	disjoint			111	4079	TBX5-AS1
chr1	170637600	170637723	0.144636447	0.289272894	33256	59156	59157	2	3	0.039102539	1	0.043540225	1	0	41827	inside		4287	124	75229	PRRX1
chr10	98400013	98400022	0.144616712	0.289233424	64423	470484	470485	2	2	0.039121332	1	0.043560498	1	0	8947	inside		46944	10	127211	PIK3AP1
chr5	180402690	180402906	0.144481074	0.288962148	395848	276858	276859	2	2	0.039254034	1	0.043709107	1	12939	6337	disjoint			217	17883	BTNL3
chr12	49527075	49527075	-0.288883113	0.288883113	108334	548982	548982	1	4	0.003620095	1	0.043752689	1	-1771	4587	disjoint			1	3738	TUBA1B
chr7	23749533	23749607	0.144409455	0.288818909	429358	341553	341554	2	14	0.039324613	1	0.043787941	1	179	46741	disjoint			75	122345	STK31
chr7	151411526	151411526	0.28879883	0.28879883	449211	374583	374583	1	1	0.003629805	1	0.043798981	1	0	40032	inside		39501	1	202292	PRKAG2
chr5	121698215	121698215	0.288698326	0.288698326	383898	256599	256599	1	1	0.003641748	1	0.043853226	1	0	71923	inside		49696	1	138778	SNCAIP
chr2	233924713	233924713	-0.288507905	0.288507905	281663	140694	140694	1	14	0.003666086	1	0.043957952	1	323	31562	disjoint			1	191514	INPP5D
chr1	223904225	223904381	0.14412081	0.28824162	42412	73377	73378	2	2	0.039602337	1	0.044101418	1	0	63778	inside		4106	157	63602	CAPN2
chr8	71581784	71581788	0.144103798	0.288207596	463377	398555	398556	2	17	0.039619774	1	0.044121039	1	0	33151	inside		184	5	66578	XKR9
chr17	77435199	77435263	0.144069308	0.288138616	213739	735826	735827	2	2	0.039653019	1	0.044158549	1	0	12264	inside		-43417	65	388342	RBFOX3
chr22	30901707	30901707	-0.288099394	0.288099394	309219	834687	834687	1	5	0.003714309	1	0.044179399	1	-9	26742	disjoint			1	16799	SEC14L4
chr5	139056674	139056794	-0.144027452	0.288054904	387114	261949	261950	2	3	0.039692361	1	0.044203335	1	0	40280	inside		-5886	121	34163	CXXC5
chr7	90254095	90254267	0.143974595	0.287949189	439034	357117	357118	2	2	0.039743394	1	0.044261193	1	0	41037	inside		28375	173	614185	CDK14
chr16	18478530	18478530	0.28787804	0.28787804	177735	669810	669810	1	1	0.003741658	1	0.044300585	1	17505	1521	disjoint			1	94	MIR3180-3
chr2	30041338	30041338	-0.287792227	0.287792227	251379	92610	92610	1	1	0.003752246	1	0.044348332	1	0	21736	inside		-103139	1	728838	ALK
chr3	15353530	15353530	-0.287764455	0.287764455	318913	151528	151528	1	1	0.003755758	1	0.044363411	1	0	71355	inside		-29371	1	87039	SH3BP5
chr6	149806077	149806081	0.143797352	0.287594705	419378	323341	323342	2	12	0.039913732	1	0.044455743	1	0	30478	inside		-67	5	37383	ZC3H12D
chr17	1174666	1174860	0.14373431	0.28746862	193149	698037	698038	2	3	0.039973923	1	0.044525268	1	-101	57408	disjoint			195	708	BHLHA9
chr10	5530645	5530793	-0.143730726	0.287461451	49357	446855	446856	2	2	0.039976909	1	0.044528755	1	9865	40905	disjoint			149	876	CALML5
chr2	128403584	128403624	-0.14371039	0.28742078	266574	116775	116776	2	11	0.039996203	1	0.044551462	1	0	45521	inside		7588	41	43365	LIMS2
chr8	126618821	126618821	-0.287404737	0.287404737	470443	409361	409361	1	1	0.003801397	1	0.044560194	1	-168177	4082	disjoint			1	4702	TRIB1
chr9	117266783	117266816	0.143498606	0.286997212	485907	432767	432768	2	3	0.040201918	1	0.044784776	1	0	23011	inside		-920	34	27136	WHRN
chr8	74650573	74650593	0.143479236	0.286958472	463746	399160	399161	2	2	0.040220485	1	0.044806454	1	0	24975	inside		-8569	21	94661	STAU2
chr19	54976211	54976501	-0.143474241	0.286948483	243622	791378	791379	2	4	0.040225629	1	0.044812626	1	0	12533	inside		1	291	8213	CDC42EP5
chr6	31602999	31603011	0.143441607	0.286883214	403359	293321	293322	2	10	0.040258572	1	0.044850061	1	0	60068	inside		-2543	13	17105	PRRC2A
chr8	144680115	144680115	0.286612271	0.286612271	474498	415689	415689	1	5	0.003902461	1	0.045002459	1	0	66447	inside		41	1	2412	TIGD5
chr2	218898511	218898511	-0.286552378	0.286552378	278653	135534	135534	1	4	0.003910866	1	0.045036958	1	1146	26828	disjoint			1	55648	RUFY4
chr22	39760158	39760165	-0.143227578	0.286455155	311803	839213	839214	2	7	0.040468377	1	0.045092859	1	0	69617	inside		14204	8	35640	SYNGR1
chr8	17611495	17611495	-0.286417112	0.286417112	455137	385127	385127	1	1	0.003928856	1	0.045113333	1	0	48732	inside		30745	1	77677	MTUS1
chr7	4244643	4244643	0.286397677	0.286397677	426317	336418	336418	1	3	0.003931465	1	0.04512357	1	0	18228	inside		-63988	1	139315	SDK1
chr7	46172401	46172401	0.286316352	0.286316352	433702	348693	348693	1	2	0.003941451	1	0.045167528	1	-211530	31085	disjoint			1	9028	IGFBP3
chr1	182858007	182858007	0.286222535	0.286222535	35366	62424	62424	1	1	0.003954297	1	0.045217683	1	-890	14758	disjoint			1	6719	DHX9
chr2	109605969	109606018	-0.143048678	0.286097356	263766	112419	112420	2	7	0.040635829	1	0.045286656	1	-141	6322	disjoint			50	94902	EDAR
chr2	12928200	12928391	0.143019	0.286038	248235	87524	87525	2	2	0.040664607	1	0.045320378	1	-45342	27458	disjoint			192	25861	TRIB2
chr4	175462051	175462076	0.142833081	0.285666163	366614	228926	228927	2	3	0.040839863	1	0.04552687	1	-18002	29832	disjoint			26	32722	HPGD
chr5	153344307	153344309	-0.142832898	0.285665796	390341	267789	267790	2	2	0.040839963	1	0.045527021	1	26960	6092	disjoint			3	47229	FAM114A2
chr6	100896760	100896803	-0.142831079	0.285662157	412723	313065	313066	2	15	0.040841569	1	0.045528878	1	0	53799	inside		-16002	44	76056	SIM1
chr1	230311676	230311676	0.285610459	0.285610459	44135	76282	76282	1	1	0.00403569	1	0.045557506	1	0	23130	inside		-106199	1	214920	GALNT2
chr8	16859636	16859671	0.142783305	0.28556661	454957	384820	384821	2	13	0.040888663	1	0.045583348	1	0	24237	inside		-3	36	9341	FGF20
chr12	92860048	92860088	-0.142741799	0.285483598	115218	561305	561306	2	2	0.040927904	1	0.04562836	1	0	48361	inside		-17368	41	62150	CLLU1
chr7	141647337	141647505	0.142677187	0.285354374	447460	371385	371386	2	2	0.040990003	1	0.04570052	1	-554	21433	disjoint			169	19627	CLEC5A
chr15	57884357	57884357	0.285249794	0.285249794	161544	641137	641137	1	2	0.004083713	1	0.045759683	1	0	12069	inside		255	1	125654	GCOM1
chr3	120318272	120318272	0.285023816	0.285023816	332865	174044	174044	1	1	0.004114775	1	0.04588684	1	0	37194	inside		-2986	1	6131	NDUFB4
chr9	75155545	75155690	0.142510111	0.285020222	480030	424504	424505	2	2	0.041149677	1	0.045888872	1	0	8800	inside		18828	146	314551	TMC1
chr21	16506535	16506535	0.284708079	0.284708079	299186	818004	818004	1	1	0.004157704	1	0.046061418	1	-68304	63715	disjoint			1	104676	NRIP1
chr8	62596890	62597114	0.142352934	0.284705867	462281	396727	396728	2	3	0.041296957	1	0.046062396	1	0	36536	inside		9071	225	39381	ASPH
chr1	97186464	97186694	0.142346232	0.284692464	23692	41404	41405	2	15	0.041302928	1	0.046069246	1	481	49680	disjoint			231	93431	PTBP2
chr13	112191215	112191272	0.142323317	0.284646634	136745	597356	597357	2	4	0.041326212	1	0.046095365	1	-194621	9274	disjoint			58	23580	TEX29
chr17	32295488	32295506	0.142300445	0.28460089	201052	712716	712717	2	4	0.041349094	1	0.046121986	1	0	33792	inside		-188319	19	1143720	ASIC2
chr21	37924139	37924139	0.28459031	0.28459031	301613	821861	821861	1	1	0.004173335	1	0.046127907	1	0	21305	inside		-24728	1	115948	CLDN14
chr10	71716509	71716675	-0.142280599	0.284561197	58971	461989	461990	2	3	0.041368489	1	0.04614394	1	0	10463	inside		-2229	167	157261	COL13A1
chr17	8905775	8905866	0.142205757	0.284411513	196257	704602	704603	2	3	0.041439419	1	0.046228394	1	18993	71204	disjoint			92	222459	NTN1
chr21	46830529	46830534	-0.142167895	0.284335789	304516	826770	826771	2	2	0.041475373	1	0.046271097	1	0	62953	inside		5432	6	108538	COL18A1
chr17	7253308	7253340	-0.142158463	0.284316926	195468	702796	702797	2	8	0.041485058	1	0.046282438	1	0	72454	inside		-1453	33	14946	ACAP1
chr2	113967606	113967644	-0.14211973	0.28423946	264659	113800	113801	2	3	0.041520862	1	0.046325317	1	5930	59596	disjoint			39	62925	PAX8
chr11	74495619	74495619	0.284192291	0.284192291	89540	517643	517643	1	2	0.00422738	1	0.046350633	1	0	22201	inside		35706	1	93546	RNF169
chr17	78603142	78603142	-0.284158109	0.284158109	214313	737028	737028	1	2	0.004232598	1	0.046369451	1	0	48751	inside		84517	1	421549	RPTOR
chr17	46608345	46608355	-0.142052897	0.284105794	205775	721745	721746	2	13	0.041584265	1	0.046399584	1	-73	29747	disjoint			11	1466	HOXB1
chr5	9631216	9631216	-0.284074156	0.284074156	371265	237252	237252	1	3	0.004244617	1	0.046418201	1	-753	38727	disjoint			1	1355	TAS2R1
chr1	50574591	50574591	0.283796586	0.283796586	16940	30604	30604	1	10	0.004286367	1	0.04657785	1	0	16350	inside		2627	1	95577	ELAVL4
chr20	62168764	62168794	-0.141897964	0.283795929	298423	816599	816600	2	11	0.041733176	1	0.046578227	1	-41	48768	disjoint			31	3125	PTK6
chr2	233404334	233404477	-0.141820431	0.283640863	281497	140367	140368	2	3	0.041806339	1	0.046667197	1	0	8085	overlap	41		144	6677	CHRNG
chr21	46012520	46012520	0.283573767	0.283573767	304104	826023	826023	1	3	0.004319486	1	0.046706538	1	0	41898	inside		94745	1	213721	TSPEAR
chr20	35972070	35972312	-0.141783129	0.283566257	291346	805189	805190	2	11	0.041843096	1	0.046711155	1	776	55204	disjoint			243	60734	SRC
chr19	54664576	54664728	-0.141696918	0.283393836	243482	791053	791054	2	2	0.041923084	1	0.046805996	1	0	12453	inside		742	153	13111	TMC4
chr2	38762037	38762316	0.141679896	0.283359791	252714	94606	94607	2	2	0.041939066	1	0.046824789	1	28012	70460	disjoint			280	39851	HNRNPLL
chr7	29187019	29187019	0.283313744	0.283313744	430443	343634	343634	1	18	0.004356293	1	0.046850657	1	0	42296	inside		-47873	1	199646	CPVL
chr2	74779889	74780172	-0.141641091	0.283282181	259150	104855	104856	2	9	0.041974945	1	0.046868119	1	0	65913	inside		-890	284	20208	LOXL3
chr17	65040527	65040535	-0.14163036	0.283260719	209903	729023	729024	2	10	0.041985583	1	0.046880489	1	117	59615	disjoint			9	12260	CACNG1
chr3	72312046	72312046	-0.283186777	0.283186777	328699	167789	167789	1	4	0.004375562	1	0.046922741	1	-88556	16743	disjoint			1	23083	LINC00870
chr14	96029405	96029438	-0.141463332	0.282926664	151136	622620	622621	2	2	0.042142297	1	0.047070497	1	-18350	39483	disjoint			34	9733	GLRX5
chr1	6521138	6521268	-0.141402678	0.282805355	2986	6391	6392	2	3	0.042199428	1	0.047139847	1	0	67611	overlap	55		131	5042	TNFRSF25
chr7	75612770	75612770	-0.282780769	0.282780769	437509	354663	354663	1	2	0.004436381	1	0.047154474	1	0	42208	inside		1541	1	4945	POR
chr20	5485270	5485284	-0.141246196	0.282492393	286580	797324	797325	2	8	0.042345252	1	0.04731726	1	-28	12841	disjoint			15	6025	LINC00654
chr19	2685807	2685824	-0.141031213	0.282062426	227660	759466	759467	2	2	0.042550315	1	0.047566205	1	0	25768	inside		-16922	18	191529	GNG7
chr6	161790605	161790663	0.141004607	0.282009213	421890	327303	327304	2	2	0.042575706	1	0.047595812	1	0	38607	inside		22015	59	1380245	PRKN
chr17	79167828	79167836	-0.141002962	0.282005924	214717	737951	737952	2	3	0.042577262	1	0.047597794	1	0	19219	inside		-91	9	4531	CEP131
chr15	65272560	65272560	-0.281986628	0.281986628	163225	643769	643769	1	1	0.004555886	1	0.047609436	1	0	39799	inside		-9691	1	26889	SPG21
chr19	45457306	45457306	-0.281955646	0.281955646	239751	783261	783261	1	5	0.004560879	1	0.047627024	1	536	9177	disjoint			1	38763	CLPTM1
chr10	89366174	89366174	0.28188658	0.28188658	62643	467596	467596	1	3	0.00457084	1	0.047666943	1	-52956	71689	disjoint			1	45629	MINPP1
chr2	234991876	234991876	-0.281845285	0.281845285	281989	141264	141264	1	2	0.004576811	1	0.047689674	1	-6100	55153	disjoint			1	26431	SPP2
chr3	14716411	14716495	0.140874174	0.281748347	318708	151226	151227	2	7	0.04269629	1	0.047743744	1	111	64753	disjoint			85	97938	C3orf20
chr1	59680504	59680599	-0.140852757	0.281705513	18918	33833	33834	2	2	0.042717742	1	0.047769185	1	-68025	57861	disjoint			96	14872	HSD52
chr14	92730807	92730815	0.14083723	0.281674459	150109	620912	620913	2	2	0.042732821	1	0.047788103	1	58110	9373	disjoint			9	178901	SLC24A4
chr8	14176810	14176925	-0.140832942	0.281665883	454813	384623	384624	2	2	0.042736233	1	0.047792569	1	0	11089	inside		229437	116	1148420	SGCZ
chr3	140816788	140816788	0.281592837	0.281592837	337104	181047	181047	1	1	0.004616027	1	0.047834846	1	0	70193	inside		31994	1	82660	SPSB4
chr17	26711393	26711596	0.140784343	0.281568686	199717	710394	710395	2	6	0.042783428	1	0.047850026	1	0	19628	inside		12406	204	29079	SARM1
chr6	170058439	170058439	-0.281247589	0.281247589	423815	330789	330789	1	3	0.004670774	1	0.048033009	1	0	22107	inside		699	1	7211	WDR27
chr12	13318480	13318625	0.140605053	0.281210107	103897	541674	541675	2	2	0.042948296	1	0.048053683	1	30977	16657	disjoint			146	20107	EMP1
chr22	50025915	50026188	-0.140589856	0.281179712	315373	844946	844947	2	2	0.04296177	1	0.048070444	1	0	31086	inside		12625	274	37901	C22orf34
chr19	11319463	11319550	-0.14055321	0.28110642	231354	766592	766593	2	5	0.04299662	1	0.048113875	1	0	48917	inside		9494	88	63200	DOCK6
chr6	74232108	74232158	0.140550866	0.281101733	410450	309294	309295	2	2	0.04299933	1	0.048116961	1	-1353	15994	disjoint			51	3514	EEF1A1
chr4	41881933	41882163	0.1405502	0.2811004	353514	208208	208209	2	3	0.042999957	1	0.048117689	1	54974	44085	disjoint			231	25688	TMEM33
chr2	241395181	241395288	0.140540325	0.281080651	284181	144969	144970	2	4	0.04300929	1	0.048128753	1	0	25876	inside		-12207	108	32381	GPC1
chr15	35046610	35046650	-0.140445296	0.280890592	157397	633907	633908	2	11	0.043096906	1	0.048238774	1	0	48326	inside		-132	41	2141	GJD2
chr2	1165351	1165351	0.280753902	0.280753902	245412	82796	82796	1	2	0.004750611	1	0.048315425	1	0	41989	inside		-206033	1	424831	SNTG2
chr19	13364070	13364077	-0.14025565	0.280511299	232134	768452	768453	2	4	0.043268322	1	0.048455955	1	0	59200	inside		46814	8	300019	CACNA1A
chr20	56641318	56641378	-0.140254895	0.28050979	296346	813053	813054	2	3	0.04326905	1	0.048456959	1	84605	10189	disjoint			61	10201	C20orf85
chr13	110970196	110970196	0.280395092	0.280395092	136240	596442	596442	1	1	0.004811807	1	0.048525531	1	0	10168	inside		10565	1	205743	COL4A2
chr12	54448769	54448913	-0.140168922	0.280337844	110153	552716	552717	2	3	0.043350794	1	0.048560055	1	0	29779	inside		-901	145	2154	HOXC4
chr13	100624889	100624889	0.280329365	0.280329365	134910	594410	594410	1	13	0.004823097	1	0.048564947	1	-711	66913	disjoint			1	8904	ZIC5
chr16	28074980	28074983	0.140138398	0.280276796	179621	672934	672935	2	7	0.043378067	1	0.048594855	1	-150	12209	disjoint			4	275981	GSG1L
chr1	210540223	210540423	-0.139892097	0.279784194	40257	70064	70065	2	2	0.043603478	1	0.048878826	1	0	45745	inside		23597	201	333013	HHAT
chr16	70442408	70442408	0.279715189	0.279715189	186188	685195	685195	1	1	0.004924838	1	0.04891739	1	0	53601	inside		29070	1	59654	ST3GAL2
chr2	8597188	8597389	-0.139815448	0.279630896	246857	85285	85286	2	5	0.043673805	1	0.048966466	1	-128639	30402	disjoint			202	121277	LINC00299
chr5	3607092	3607134	0.139706564	0.279413128	370418	235938	235939	2	6	0.04377251	1	0.049091265	1	-5575	60298	disjoint			43	5350	IRX1
chr10	44788627	44788812	-0.139650168	0.279300335	55597	456767	456768	2	7	0.043823318	1	0.049155446	1	0	532	inside		429	186	1900	C10orf142
chr15	54269175	54269208	0.139578237	0.279156474	161086	640376	640377	2	4	0.043886797	1	0.04923586	1	35893	36098	disjoint			34	615706	UNC13C
chr13	111745598	111745598	-0.278992665	0.278992665	136577	597063	597063	1	4	0.005044719	1	0.049328519	1	22026	68131	disjoint			1	179919	ARHGEF7
chr1	115603413	115603413	0.278869189	0.278869189	26096	45755	45755	1	3	0.005066372	1	0.049398746	1	0	3597	inside		12780	1	41489	TSPAN2
chr3	181441978	181442137	0.139431592	0.278863184	342210	189007	189008	2	7	0.044015083	1	0.049402736	1	0	30964	inside		-17876	160	131892	SOX2-OT
chr20	62179331	62179331	-0.278859421	0.278859421	298429	816620	816620	1	10	0.005068204	1	0.049404944	1	-474	55257	disjoint			1	6695	SRMS
chr5	308268	308268	-0.278844142	0.278844142	368936	232800	232800	1	3	0.005070788	1	0.049413223	1	0	48671	inside		3976	1	134114	AHRR
chr10	134221633	134221633	-0.278818452	0.278818452	72108	483852	483852	1	2	0.005074953	1	0.049427725	1	0	15002	inside		-9725	1	20657	PWWP2B
chr4	6050440	6050460	0.139367555	0.27873511	348734	200685	200686	2	2	0.044072013	1	0.049475748	1	0	13384	inside		22514	21	174393	JAKMIP1
chr14	105667508	105667508	-0.278715784	0.278715784	154460	628794	628794	1	2	0.00509214	1	0.049485709	1	8115	28036	disjoint			1	106292	BRF1
chr1	65774564	65774568	0.139338891	0.278677782	19918	35388	35389	2	9	0.044096927	1	0.049507512	1	0	72733	inside		44187	5	151176	DNAJC6
chr8	130254545	130254556	0.1393246	0.278649201	471205	410325	410326	2	2	0.044109322	1	0.049523369	1	-1059	57675	disjoint			12	24774	LINC00977
chr10	93882845	93882845	-0.278627665	0.278627665	63504	468962	468962	1	1	0.005106617	1	0.049535262	1	0	18764	inside		74448	1	242479	CPEB3
chr3	196595274	196595274	0.278565828	0.278565828	345946	195029	195029	1	2	0.005118359	1	0.049571116	1	0	17111	inside		547	1	66858	SENP5
chr7	78569113	78569128	-0.139225813	0.278451625	438054	355543	355544	2	3	0.044197138	1	0.049639136	1	0	72900	inside		-513762	16	1436517	MAGI2
chr7	132770958	132770958	0.278394404	0.278394404	445755	368726	368726	1	1	0.00514907	1	0.049671527	1	-4130	43331	disjoint			1	108470	CHCHD3
chr3	107393310	107393456	-0.139135383	0.278270767	331134	171328	171329	2	3	0.044275545	1	0.049740224	1	0	47619	inside		28566	147	165433	BBX
chr15	28498331	28498331	0.278062382	0.278062382	156289	632179	632179	1	1	0.005206601	1	0.049858023	1	0	68340	inside		-68967	1	211116	HERC2
chr17	79359296	79359313	-0.139000352	0.278000704	214844	738259	738260	2	9	0.044392465	1	0.049892798	1	-136	518	disjoint			18	9462	LOC100130370
chr14	69095594	69095679	-0.13899576	0.27799152	145689	613680	613681	2	7	0.044396806	1	0.049898343	1	0	50113	inside		-101256	86	910440	RAD51B
chr6	138572204	138572213	0.138953755	0.27790751	417729	320889	320890	2	2	0.044434241	1	0.049946667	1	0	48198	inside		89151	10	182748	ARFGEF3
chr11	57192251	57192432	0.138919148	0.277838296	83100	504588	504589	2	2	0.044465854	1	0.049987564	1	0	27608	inside		-2189	182	9401	SLC43A3
chr5	72732278	72732486	0.138898122	0.277796243	378387	248081	248082	2	4	0.044484622	1	0.050012303	1	61764	55814	disjoint			209	7199	BTF3
chr2	219736167	219736312	0.138815161	0.277630322	278977	136169	136170	2	4	0.044557208	1	0.050107094	1	0	58604	inside		-2642	146	14409	WNT6
chr7	55639575	55639581	0.138759982	0.277519964	435082	350744	350745	2	5	0.044605883	1	0.050170271	1	0	63310	inside		-619	7	101895	VOPP1
chr4	139964223	139964398	0.138745838	0.277491676	362550	222534	222535	2	2	0.0446176	1	0.050185526	1	0	22845	inside		-2697	176	30153	NOCT
chr3	38071309	38071309	0.277402169	0.277402169	321709	155732	155732	1	8	0.005323196	1	0.050236735	1	-155	41401	disjoint			1	22168	PLCD1
chr1	165323692	165323692	-0.277218971	0.277218971	32272	57476	57476	1	4	0.00535777	1	0.050342967	1	0	33973	inside		-2260	1	154849	LMX1A
chr5	3116683	3116792	0.138576914	0.277153828	370296	235707	235708	2	2	0.044764503	1	0.050380628	1	300474	26989	disjoint			110	118943	LINC01019
chr6	157464871	157465138	-0.138458403	0.276916806	420774	325513	325514	2	3	0.044866972	1	0.050515588	1	0	48679	inside		-8400	268	216939	ARID1B
chr21	45811363	45811432	0.1383036	0.2766072	304009	825861	825862	2	3	0.044998921	1	0.050691646	1	0	57247	inside		208	70	51810	TRPM2
chr3	129407544	129407548	-0.138241429	0.276482858	335385	178155	178156	2	5	0.045050783	1	0.050761874	1	0	19353	inside		40909	5	245785	TMCC1
chr6	41254433	41254471	0.138164411	0.276328822	406559	302907	302908	2	3	0.045114838	1	0.050849941	1	0	41980	overlap	-25		39	7181	TREM1
chr1	2778841	2778841	0.276249652	0.276249652	1498	3470	3470	1	2	0.005536789	1	0.050894451	1	-72611	1104	disjoint			1	133424	TTC34
chr21	48081619	48081686	-0.138075488	0.276150976	305151	827847	827848	2	2	0.045188227	1	0.050950979	1	0	29898	inside		-162	68	18651	PRMT2
chr22	31999222	31999222	-0.276073855	0.276073855	309587	835410	835410	1	1	0.005570586	1	0.050994009	1	0	72686	inside		-15315	1	45494	SFI1
chr12	32654494	32654494	0.275823723	0.275823723	106467	545775	545775	1	1	0.005616526	1	0.051136898	1	0	9239	inside		15588	1	160079	FGD4
chr5	151550135	151550135	0.275668105	0.275668105	390241	267650	267650	1	1	0.005646534	1	0.051226746	1	220967	47395	disjoint			1	13739	NMUR2
chr4	170055158	170055158	-0.275497706	0.275497706	366060	227988	227988	1	1	0.005679854	1	0.051324196	1	0	49085	inside		17738	1	40411	SH3RF1
chr4	108853384	108853384	-0.275267909	0.275267909	359920	218442	218442	1	5	0.005726446	1	0.051458881	1	0	7961	inside		667	1	21897	CYP2U1
chr5	169407696	169407753	0.137625042	0.275250084	392443	270970	270971	2	6	0.045567316	1	0.051469318	1	0	15643	inside		-102633	58	379434	DOCK2
chr8	144852873	144852944	0.137610917	0.275221834	474609	415961	415962	2	9	0.045578682	1	0.05148495	1	20146	21116	disjoint			72	24460	SCRIB
chr8	94752109	94752109	0.275125559	0.275125559	465579	402020	402020	1	19	0.005753719	1	0.05153927	1	0	33153	inside		-1115	1	9494	RBM12B
chr4	107434718	107434718	0.275042222	0.275042222	359816	218279	218279	1	1	0.005771232	1	0.051588924	1	-146126	2208	disjoint			1	9253	GIMD1
chr3	126219626	126219626	-0.27502764	0.27502764	334223	176225	176225	1	4	0.005773967	1	0.051596501	1	0	10620	inside		-16990	1	36609	UROC1
chr6	166169007	166169007	0.274880195	0.274880195	422385	328069	328069	1	1	0.005802143	1	0.051682159	1	-93419	6129	disjoint			1	334813	PDE10A
chr10	7517765	7517807	0.137410137	0.274820275	49977	447828	447829	2	4	0.045747991	1	0.051715679	1	-64317	49317	disjoint			43	127305	SFMBT2
chr7	72015333	72015333	0.274757729	0.274757729	436617	353151	353151	1	1	0.005826356	1	0.05175196	1	8396	36312	disjoint			1	275085	TYW1B
chr16	74331461	74331461	0.274554625	0.274554625	187064	686736	686736	1	5	0.005867177	1	0.051868404	1	0	47903	inside		788	1	9514	PSMD7
chr12	113859427	113859427	0.274393726	0.274393726	119629	568704	568704	1	3	0.005900598	1	0.051958904	1	789	7966	disjoint			1	15866	SDSL
chr2	159986646	159986646	-0.274225124	0.274225124	270440	122519	122519	1	1	0.005935699	1	0.05205628	1	0	67007	inside		64238	1	162069	TANC1
chr17	75451809	75451846	-0.137028414	0.274056827	212818	734140	734141	2	7	0.046058658	1	0.052155787	1	0	6026	inside		1734	38	46604	SEPTIN9
chr4	7283184	7283280	-0.136930087	0.273860175	349265	201634	201635	2	6	0.04613842	1	0.052269597	1	0	48797	inside		88810	97	550191	SORCS2
chr15	57685496	57685496	0.27381973	0.27381973	161487	641060	641060	1	1	0.006018622	1	0.0522913	1	0	66461	inside		16793	1	174223	CGNL1
chr15	74228464	74228464	-0.273804175	0.273804175	165724	647735	647735	1	1	0.006021783	1	0.052300056	1	0	34212	inside		9675	1	25690	LOXL1
chr16	2079441	2079495	-0.13689792	0.27379584	173755	662644	662645	2	5	0.046163059	1	0.052304823	1	0	70760	inside		2572	55	12159	SLC9A3R2
chr11	73363356	73363561	-0.136821516	0.273643033	89264	517144	517145	2	2	0.046225006	1	0.052392037	1	0	49782	inside		3621	206	14130	PLEKHB1
chr11	2466889	2466909	0.136801276	0.273602551	74416	489700	489701	2	5	0.046240638	1	0.052414794	1	0	32357	inside		668	21	404120	KCNQ1
chr2	131674201	131674221	0.136781944	0.273563887	267256	117900	117901	2	18	0.046255867	1	0.052437049	1	0	38558	inside		1415	21	132051	ARHGEF4
chr7	531362	531583	-0.136759334	0.273518668	424338	331933	331934	2	2	0.046273456	1	0.052462114	1	5314	40346	disjoint			222	22585	PDGFA
chr9	124982834	124982834	-0.273505108	0.273505108	486959	434184	434184	1	1	0.00608195	1	0.052468838	1	0	24337	inside		-8257	1	26236	LHX6
chr2	216354218	216354218	0.273423359	0.273423359	277923	134565	134565	1	1	0.006098384	1	0.05251523	1	-53427	20675	disjoint			1	21408	FN1
chr12	121976673	121976673	-0.273220586	0.273220586	121570	572170	572170	1	3	0.006139281	1	0.052627183	1	0	65864	inside		-42247	1	87259	KDM2B
chr1	153044071	153044071	-0.273196833	0.273196833	28874	50935	50935	1	1	0.006144149	1	0.052641158	1	0	55171	inside		-13	1	1367	SPRR2B
chr21	39457654	39457654	-0.27318275	0.27318275	301972	822440	822440	1	1	0.006147586	1	0.052649614	1	0	4284	inside		31341	1	67142	DSCR4
chr17	56388626	56388626	0.273115885	0.273115885	207971	725821	725821	1	1	0.006161536	1	0.052685091	1	0	70273	inside		10038	1	27565	TSPOAP1
chr2	159793688	159793688	0.273047783	0.273047783	270389	122448	122448	1	3	0.006176289	1	0.052724734	1	31458	67006	disjoint			1	264025	TANC1
chr22	24577223	24577223	-0.272951466	0.272951466	307557	832006	832006	1	8	0.006197515	1	0.052778853	1	221	46801	disjoint			1	7631	SUSD2
chr14	104979786	104979786	-0.272929896	0.272929896	154043	627967	627967	1	5	0.006201982	1	0.052790596	1	66270	33834	disjoint			1	10128	C14orf180
chr1	9410299	9410333	-0.136459751	0.272919501	4119	8225	8226	2	2	0.04650554	1	0.052796341	1	0	62245	inside		-19257	35	76650	SPSB1
chr11	2722086	2722119	-0.136450113	0.272900227	74534	489936	489937	2	32	0.046513469	1	0.052807456	1	0	32359	inside		-148221	34	387675	KCNQ1
chr14	103969691	103969691	0.272864966	0.272864966	153601	627094	627094	1	4	0.00621538	1	0.052827403	1	0	34922	inside		-475	1	3962	MARK3
chr5	1245669	1245902	-0.136413742	0.272827483	369544	234120	234121	2	2	0.04654152	1	0.05284745	1	0	31110	inside		-402	234	20835	SLC6A18
chr22	22599064	22599064	0.272731273	0.272731273	306917	830926	830926	1	6	0.006243305	1	0.05290162	1	136	58506	disjoint			1	727	VPREB1
chr12	125009073	125009073	-0.272467213	0.272467213	122750	574437	574437	1	2	0.006299884	1	0.05305314	1	0	71864	inside		-42937	1	220901	NCOR2
chr5	180408809	180408813	0.13620092	0.27240184	395850	276862	276863	2	3	0.046706363	1	0.053089345	1	7032	6337	disjoint			5	17883	BTNL3
chr12	54422447	54422488	-0.136173026	0.272346051	110133	552636	552637	2	6	0.046727363	1	0.053121009	1	0	29783	inside		253	42	2414	HOXC6
chr11	123396571	123396571	0.272341931	0.272341931	97493	530504	530504	1	7	0.006327056	1	0.053123267	1	0	48627	inside		43	1	96991	GRAMD1B
chr5	109155786	109155786	0.272260131	0.272260131	382501	254370	254370	1	2	0.006344946	1	0.053169408	1	0	34853	inside		-47643	1	178274	MAN2A1
chr12	28124233	28124233	0.272176184	0.272176184	105780	544692	544692	1	4	0.006362785	1	0.05321708	1	0	48419	inside		-683	1	9663	PTHLH
chr9	139560198	139560198	-0.272028004	0.272028004	492233	442234	442234	1	7	0.006395302	1	0.053301985	1	0	39340	inside		2819	1	9752	EGFL7
chr8	65289178	65289227	0.135975311	0.271950622	462509	397092	397093	2	3	0.04687803	1	0.053343986	1	0	496	inside		3403	50	10068	MIR124-2HG
chr22	19593343	19593343	0.27188053	0.27188053	305913	829183	829183	1	2	0.006426991	1	0.053384883	1	-38981	12932	disjoint			1	710	LINC00895
chr7	27147590	27147590	-0.271793524	0.271793524	429931	342497	342497	1	4	0.006445959	1	0.05343273	1	0	29729	inside		1781	1	20831	HOXA3
chr3	33033380	33033380	-0.271726318	0.271726318	321100	154737	154737	1	1	0.006460135	1	0.053470742	1	4720	25304	disjoint			1	100595	GLB1
chr3	5024761	5024773	-0.13581986	0.271639719	316478	147544	147545	2	5	0.046998689	1	0.053523155	1	0	67057	inside		-2092	13	5769	BHLHE40
chr9	137004487	137004565	-0.135809161	0.271618321	490978	440363	440364	2	4	0.047006517	1	0.053535425	1	0	6892	inside		3277	79	23885	WDR5
chr1	247579319	247579439	0.135790034	0.271580068	47406	81399	81400	2	7	0.04701984	1	0.053556601	1	19	8073	disjoint			121	32949	NLRP3
chr14	52066950	52067152	0.135715404	0.271430807	142240	608204	608205	2	5	0.047073132	1	0.053639449	1	0	9336	inside		111111	203	241606	FRMD6
chr6	12907411	12907411	0.271398337	0.271398337	398994	281993	281993	1	1	0.00653651	1	0.053658091	1	0	18180	inside		-27658	1	216528	PHACTR1
chr1	248100600	248100614	0.135687356	0.271374711	47522	81639	81640	2	8	0.04709491	1	0.053671991	1	0	26633	inside		107	15	163732	OR2L13
chr14	91883198	91883229	0.13565973	0.27131946	149966	620625	620626	2	12	0.047115384	1	0.053702877	1	0	36072	inside		-959	32	39204	CCDC88C
chr15	74496648	74496648	-0.271178478	0.271178478	165834	647978	647978	1	2	0.006585988	1	0.053781409	1	0	52432	inside		-4723	1	14643	STRA6
chr20	23433503	23433608	0.135547211	0.271094423	288879	800957	800958	2	3	0.047198508	1	0.053829532	1	-21	11600	disjoint			106	2442	CST11
chr7	65594046	65594046	-0.27099352	0.27099352	435878	352132	352132	1	1	0.006627487	1	0.053885835	1	0	25431	inside		14241	1	39749	CRCP
chr1	68607929	68608057	-0.135491188	0.270982375	20432	36173	36174	2	2	0.047240358	1	0.053892785	1	0	61839	inside		16888	129	107244	WLS
chr12	123380883	123380891	-0.135448232	0.270896464	122090	573174	573175	2	13	0.04727147	1	0.053941937	1	-171	61044	disjoint			9	30838	VPS37B
chr1	3239992	3240129	0.135411519	0.270823038	1820	4180	4181	2	5	0.047297388	1	0.05398173	1	0	52076	inside		-115056	138	369444	PRDM16
chr20	31691349	31691349	-0.27079356	0.27079356	290060	802953	802953	1	1	0.006673653	1	0.053998866	1	0	12855	inside		-8208	1	30240	BPIFB4
chr15	101401957	101402029	-0.135347896	0.270695792	171784	658094	658095	2	5	0.047343027	1	0.054050502	1	17980	17798	disjoint			73	36822	ALDH1A3
chr13	112860420	112860456	0.135343029	0.270686058	136990	597877	597878	2	3	0.047346339	1	0.05405552	1	-134400	55052	disjoint			37	4108	SOX1
chr11	31832484	31832710	0.135329597	0.270659195	79685	498837	498838	2	34	0.047355999	1	0.054069897	1	0	38674	inside		-6799	227	33170	PAX6
chr17	63225111	63225392	0.135286926	0.270573851	209516	728500	728501	2	3	0.047386534	1	0.05411797	1	-1290	67801	disjoint			282	39000	RGS9
chr18	10483580	10483580	0.270460754	0.270460754	217478	743463	743463	1	2	0.006748798	1	0.054182452	1	0	12398	inside		-5118	1	34074	APCDD1
chr11	6427763	6427763	-0.270242103	0.270242103	75520	491879	491879	1	4	0.006797222	1	0.054303713	1	0	29774	inside		5481	1	18051	APBB1
chr11	108525738	108525738	0.269884129	0.269884129	93857	524413	524413	1	1	0.006882655	1	0.054506793	1	10078	14761	disjoint			1	275833	DDX10
chr5	159542935	159542935	0.269526101	0.269526101	391416	269427	269427	1	1	0.006971198	1	0.054710551	1	0	8214	inside		-3517	1	28106	PWWP2A
chr19	1511120	1511129	-0.134757978	0.269515956	226880	757971	757972	2	3	0.047764293	1	0.054716196	1	0	30324	inside		-2059	10	8172	ADAMTSL5
chr8	117815238	117815238	-0.269505112	0.269505112	468595	406733	406733	1	1	0.006976517	1	0.054722519	1	-28317	65233	disjoint			1	8180	UTP23
chr7	105223624	105223624	0.269367712	0.269367712	442101	362940	362940	1	1	0.007009486	1	0.054797715	1	-1648	553	disjoint			1	15205	EFCAB10
chr6	43457113	43457177	-0.134632576	0.269265152	407359	304424	304425	2	5	0.047847793	1	0.054855096	1	0	70859	inside		11852	65	29034	TJAP1
chr20	55206467	55206467	0.269227258	0.269227258	295833	812282	812282	1	1	0.007044637	1	0.054875996	1	0	56457	inside		529	1	8401	TFAP2C
chr1	1266546	1266548	-0.134560681	0.269121362	489	1143	1144	2	8	0.047896292	1	0.054935636	1	178	64368	disjoint			3	3119	TAS1R3
chr1	56432132	56432183	0.134555111	0.269110222	18397	33088	33089	2	2	0.047899981	1	0.054942084	1	528236	67249	disjoint			52	84839	PLPP3
chr22	37962746	37962818	-0.13451221	0.269024419	311003	837720	837721	2	4	0.047929938	1	0.054989831	1	0	7061	inside		-2592	73	8940	CDC42EP1
chr7	22234563	22234734	-0.134454256	0.268908511	428994	340936	340937	2	2	0.047968954	1	0.055053334	1	0	72527	inside		76655	172	238626	RAPGEF5
chr22	39713062	39713086	-0.134399766	0.268799532	311779	839160	839161	2	8	0.048006188	1	0.055114153	1	0	51069	inside		50	25	2659	RPL3
chr1	26686703	26686860	-0.134347471	0.268694942	10228	18574	18575	2	5	0.048040737	1	0.055172588	1	1265	22659	disjoint			158	11142	ZNF683
chr2	106227623	106227786	-0.13432473	0.268649461	263229	111608	111609	2	2	0.048056468	1	0.055198305	1	-607	26771	disjoint			164	17463	LOC285000
chr13	110852582	110852582	-0.268604106	0.268604106	136201	596346	596346	1	2	0.007198742	1	0.0552247	1	0	10122	inside		51272	1	158187	COL4A1
chr2	197039306	197039306	-0.268471372	0.268471372	275214	130189	130189	1	1	0.007233592	1	0.055300975	1	0	70309	inside		-1921	1	42921	STK17B
chr20	3229129	3229239	0.134073521	0.268147041	286055	796434	796435	2	6	0.048228889	1	0.055483607	1	709	23357	disjoint			111	158362	C20orf194
chr2	177024172	177024172	-0.267881177	0.267881177	273092	126861	126861	1	3	0.007381875	1	0.055634424	1	4633	29799	disjoint			1	9022	HOXD3
chr2	223176167	223176167	0.267863863	0.267863863	279636	137518	137518	1	16	0.007386718	1	0.055645012	1	-6231	13137	disjoint			1	7071	CCDC140
chr14	100876520	100876520	-0.267815844	0.267815844	152299	624509	624509	1	1	0.007400266	1	0.055672661	1	0	60601	inside		28183	1	148304	WDR25
chr19	10077324	10077324	0.267755947	0.267755947	230723	765367	765367	1	3	0.00741522	1	0.055704401	1	0	38472	inside		7087	1	50911	COL5A3
chr21	44513500	44513500	-0.26769144	0.26769144	303361	824747	824747	1	1	0.007431905	1	0.055741183	1	0	58005	inside		427	1	14616	U2AF1
chr13	52098557	52098589	-0.133836102	0.267672203	131133	588852	588853	2	2	0.048386907	1	0.05575295	1	28136	3026	disjoint			33	79	MIR4703
chr2	3131276	3131293	0.133807841	0.267615682	245953	83726	83727	2	4	0.048405373	1	0.055784614	1	61448	57327	disjoint			18	188913	EIPR1
chr7	101762633	101762633	-0.267555613	0.267555613	441510	361956	361956	1	2	0.007467784	1	0.055817457	1	0	13317	inside		-138880	1	440632	CUX1
chr4	95966789	95966789	-0.267469166	0.267469166	358766	216621	216621	1	1	0.007489989	1	0.05586538	1	0	54646	inside		49406	1	162219	BMPR1B
chr6	32064578	32064582	-0.13363143	0.267262859	403674	295517	295518	2	57	0.048519133	1	0.055981823	1	0	56894	inside		-12569	5	68220	TNXB
chr14	101421037	101421065	0.133617291	0.267234581	152596	625089	625090	2	2	0.048528065	1	0.05599753	1	-253	58998	disjoint			29	104	SNORD114-4
chr16	80266039	80266039	-0.267199619	0.267199619	188091	688386	688386	1	2	0.007562149	1	0.056018029	1	308815	64238	disjoint			1	9688	DYNLRB2
chr11	123048161	123048161	0.267148714	0.267148714	97391	530343	530343	1	1	0.00757502	1	0.0560448	1	0	61351	inside		-17846	1	122975	CLMP
chr11	125479362	125479362	-0.267024229	0.267024229	98022	531477	531477	1	2	0.007608515	1	0.056113673	1	0	31794	inside		3166	1	15085	STT3A
chr12	123381821	123381990	-0.133487115	0.26697423	122091	573182	573183	2	2	0.048610009	1	0.056141724	1	-1109	61044	disjoint			170	30838	VPS37B
chr10	72454006	72454026	0.133465821	0.266931642	59241	462454	462455	2	2	0.048624386	1	0.056166086	1	0	11549	inside		21447	21	89637	ADAMTS14
chr4	62111221	62111221	-0.266760482	0.266760482	355161	211015	211015	1	1	0.007676911	1	0.056261153	1	0	20366	inside		44247	1	871195	ADGRL3
chr9	138605049	138605133	-0.133374236	0.266748471	491661	441339	441340	2	2	0.048683674	1	0.056267978	1	0	48947	inside		11018	85	90963	KCNT1
chr16	88144476	88144476	0.266625483	0.266625483	191120	693659	693659	1	6	0.007712088	1	0.056335721	1	-33552	43466	disjoint			1	107301	BANP
chr18	24238116	24238116	-0.266605811	0.266605811	219221	746183	746183	1	9	0.007717884	1	0.056346711	1	-751	26472	disjoint			1	202492	KCTD1
chr19	933173	933173	0.266545661	0.266545661	226446	757004	757004	1	1	0.00773487	1	0.056381084	1	0	15742	inside		7136	1	46767	ARID3A
chr3	50313693	50313693	0.266430241	0.266430241	324834	161562	161562	1	1	0.007766835	1	0.056446043	1	0	59634	inside		-879	1	3985	SEMA3B
chr3	151895735	151895735	0.266405469	0.266405469	338766	183682	183682	1	1	0.007773534	1	0.056459767	1	84670	34041	disjoint			1	7011	MBNL1-AS1
chr8	38502071	38502071	-0.266285482	0.266285482	459120	391774	391774	1	1	0.007805624	1	0.05652455	1	-43296	27217	disjoint			1	1083	RNF5P1
chr6	110300233	110300308	0.133074811	0.266149621	413986	315063	315064	2	15	0.048867736	1	0.056598843	1	0	25997	overlap	11		76	1627	GPR6
chr10	73848823	73848825	0.133015555	0.26603111	59780	463234	463235	2	15	0.048903666	1	0.056664479	1	0	9030	inside		-146793	3	374472	ANAPC16
chr13	40811036	40811036	0.265853082	0.265853082	129005	585512	585512	1	1	0.007923925	1	0.056762983	1	-16397	33825	disjoint			1	25994	LINC00548
chr10	116173115	116173115	0.265822818	0.265822818	68084	476766	476766	1	1	0.007932606	1	0.056780496	1	-8600	65766	disjoint			1	105497	AFAP1L2
chr17	60212008	60212030	0.132884801	0.265769601	208736	727152	727153	2	3	0.048982599	1	0.056808948	1	-69365	73316	disjoint			23	122678	MED13
chr8	130641185	130641349	-0.132865386	0.265730771	471286	410414	410415	2	2	0.04899384	1	0.056829798	1	119093	46751	disjoint			165	38693	GSDMC
chr16	29908373	29908373	-0.265683574	0.265683574	180240	674085	674085	1	1	0.007971019	1	0.05685529	1	0	44618	inside		-297254	1	649245	BOLA2
chr11	29303808	29303808	-0.265635552	0.265635552	79460	498443	498443	1	1	0.007984217	1	0.056881861	1	727480	31873	disjoint			1	7290	KCNA4
chr7	82792408	82792411	-0.132769495	0.26553899	438462	356105	356106	2	8	0.049050519	1	0.056934098	1	-211	25678	disjoint			4	342402	PCLO
chr20	55503363	55503363	0.265516538	0.265516538	295912	812380	812380	1	2	0.00801711	1	0.056946242	1	240446	54543	disjoint			1	97899	BMP7
chr1	61636722	61636722	-0.265503538	0.265503538	19184	34243	34243	1	2	0.008020623	1	0.056952791	1	0	37446	inside		88742	1	380481	NFIA
chr2	113552033	113552033	0.26546989	0.26546989	264520	113566	113566	1	1	0.00802953	1	0.056970404	1	-9062	31291	disjoint			1	11480	IL1A
chr20	43378669	43378953	-0.132705902	0.265411804	292848	807599	807600	2	3	0.049087125	1	0.057002394	1	0	50940	inside		-2001	285	6467	KCNK15
chr13	99002144	99002144	-0.265337241	0.265337241	134389	593607	593607	1	2	0.008067466	1	0.057043492	1	0	3881	inside		-99879	1	306590	FARP1
chr6	110876295	110876411	-0.132617552	0.265235104	414076	315209	315210	2	2	0.049139715	1	0.057100798	1	54770	19625	disjoint			117	205657	CDK19
chr16	29995217	29995217	-0.265154904	0.265154904	180276	674176	674176	1	1	0.008118751	1	0.05714448	1	0	70742	inside		3544	1	8054	TAOK2
chr10	3792239	3792283	0.132555412	0.265110825	48959	446258	446259	2	2	0.049175594	1	0.057169345	1	25905	10612	disjoint			45	9286	KLF6
chr1	156814488	156814561	0.132538331	0.265076662	30372	54213	54214	2	2	0.049185304	1	0.057187786	1	0	37929	inside		28946	74	66101	NTRK1
chr9	115513039	115513041	0.132497418	0.264994835	485429	432045	432046	2	16	0.049209541	1	0.057234203	1	93	34197	disjoint			3	124134	SNX30
chr2	46396825	46396825	-0.264980369	0.264980369	254280	96952	96952	1	1	0.008169307	1	0.057241931	1	0	46072	inside		-18304	1	536087	PRKCE
chr16	90016020	90016061	0.132435142	0.264870283	192419	696514	696515	2	4	0.049245721	1	0.057303	1	0	43041	inside		192	42	18641	DEF8
chr9	108058636	108058636	-0.264650873	0.264650873	484392	430591	430591	1	1	0.008264349	1	0.057423735	1	0	20954	inside		51707	1	146754	SLC44A1
chr7	77795079	77795079	-0.264621424	0.264621424	437995	355467	355467	1	1	0.008272604	1	0.057439918	1	0	72901	inside		87379	1	411638	MAGI2
chr14	97431164	97431164	-0.264560958	0.264560958	151503	623223	623223	1	5	0.008290292	1	0.057474216	1	-83213	58514	disjoint			1	84268	VRK1
chr15	80952890	80952890	0.264327611	0.264327611	167713	651297	651297	1	1	0.008359592	1	0.057601976	1	34762	49816	disjoint			1	60311	ABHD17C
chr17	46672924	46673002	-0.132144801	0.264289602	205835	721956	721957	2	9	0.049407327	1	0.057621897	1	0	34336	inside		3270	79	14121	HOXB-AS3
chr15	44223008	44223008	0.264053949	0.264053949	159457	637622	637622	1	1	0.008437296	1	0.057748678	1	0	66534	inside		57278	1	321700	FRMD5
chr4	646502	646502	-0.264008462	0.264008462	346503	196065	196065	1	17	0.008450719	1	0.057773242	1	0	40428	inside		-18179	1	45319	PDE6B
chr4	1604798	1604798	-0.26394975	0.26394975	347169	197688	197688	1	3	0.008468057	1	0.057805106	1	36810	13409	disjoint			1	44381	FAM53A
chr22	28005700	28005700	-0.263884787	0.263884787	308450	833400	833400	1	1	0.008489133	1	0.057842666	1	138565	35764	disjoint			1	53222	MN1
chr13	31675882	31675882	0.263716794	0.263716794	127841	583709	583709	1	1	0.008539363	1	0.057932113	1	34881	6051	disjoint			1	25740	HSPH1
chr18	519265	519265	0.263518902	0.263518902	216084	741302	741302	1	1	0.008596569	1	0.058036338	1	-18536	63168	disjoint			1	181375	COLEC12
chr11	124805963	124805981	-0.13165666	0.263313321	97812	531113	531114	2	4	0.049665506	1	0.058144954	1	0	17860	inside		-327	19	13773	HEPACAM
chr8	4920375	4920375	-0.263291181	0.263291181	452981	381643	381643	1	2	0.008663911	1	0.058156771	1	-68047	52988	disjoint			1	2059454	CSMD1
chr3	27922975	27922975	0.263267444	0.263267444	320374	153721	153721	1	1	0.008671689	1	0.058169216	1	-158769	63944	disjoint			1	6767	EOMES
chr5	1443198	1443198	0.263202884	0.263202884	369686	234427	234427	1	5	0.008691335	1	0.058204192	1	0	54239	inside		-2345	1	52639	SLC6A3
chr1	28916695	28916695	0.263072397	0.263072397	11033	20146	20146	1	1	0.008731454	1	0.058274419	1	2017	8362	disjoint			1	2377	RAB42
chr1	16374846	16374846	-0.263061881	0.263061881	6342	12049	12049	1	8	0.00873449	1	0.058279814	1	0	8949	inside		4615	1	13591	CLCNKB
chr5	3393872	3394050	-0.131391533	0.262783066	370367	235833	235834	2	4	0.049796376	1	0.058426968	1	23216	26989	disjoint			179	118943	LINC01019
chr2	38304725	38304802	-0.131331132	0.262662264	252578	94423	94424	2	5	0.049827087	1	0.058493231	1	-1402	13593	disjoint			78	8578	CYP1B1
chr5	78407562	78407566	0.131330049	0.262660098	379457	249786	249787	2	11	0.049827789	1	0.058494686	1	38	51772	disjoint			5	20510	BHMT
chr2	240727230	240727230	0.262627146	0.262627146	283933	144536	144536	1	2	0.008867995	1	0.058511748	1	-4874	13063	disjoint			1	37803	LOC150935
chr6	129981064	129981064	-0.262610546	0.262610546	416169	318496	318496	1	1	0.008873264	1	0.058520855	1	0	70881	inside		52026	1	253655	ARHGAP18
chr5	134367099	134367394	0.131304091	0.262608182	385988	260028	260029	2	10	0.049840334	1	0.058522135	1	0	41288	inside		-2570	296	6541	PITX1
chr18	74799500	74799572	-0.131303091	0.262606182	224999	754532	754533	2	4	0.049840962	1	0.058523239	1	0	35106	inside		-45202	73	120036	MBP
chr22	35902994	35902994	0.262593782	0.262593782	310262	836470	836470	1	1	0.008878634	1	0.058530641	1	34358	21268	disjoint			1	12694	RASD2
chr12	109896495	109896495	-0.262574425	0.262574425	118390	566490	566490	1	9	0.008884153	1	0.058541103	1	0	64516	inside		10035	1	28696	KCTD10
chr1	23003462	23003490	-0.131276715	0.262553429	8831	16092	16093	2	3	0.049854661	1	0.058552494	1	-15433	56821	disjoint			29	8348	C1QB
chr1	161334734	161334734	0.262524099	0.262524099	31562	56373	56373	1	1	0.008900111	1	0.058567523	1	0	22673	inside		213	1	3153	CFAP126
chr2	239699164	239699222	-0.131204359	0.262408718	283468	143674	143675	2	3	0.049886225	1	0.058626159	1	57451	8813	disjoint			59	75565	TWIST2
chr10	120738290	120738290	0.26238866	0.26238866	68820	478029	478029	1	1	0.008941811	1	0.058635643	1	50938	30580	disjoint			1	4627	NANOS1
chr2	179276894	179276894	0.262313753	0.262313753	273472	127503	127503	1	3	0.00896384	1	0.058673881	1	0	1303	inside		30089	1	294205	MIR548N
chr3	52749334	52749334	0.26227602	0.26227602	325558	163102	163102	1	1	0.008974604	1	0.058693677	1	0	55529	inside		4538	1	60170	NEK4
chr3	16097935	16097935	0.262267259	0.262267259	319075	151803	151803	1	1	0.008977313	1	0.058697917	1	0	8777	inside		162366	1	335685	GALNT15
chr14	46185931	46185982	0.131126929	0.262253858	141616	607128	607129	2	3	0.049922279	1	0.058705495	1	347380	2058	disjoint			52	437743	LINC00871
chr3	193922630	193922693	-0.131103561	0.262207121	344943	193320	193321	2	7	0.049933319	1	0.058729656	1	-66229	29916	disjoint			64	2471	HES1
chr21	39493025	39493025	-0.262192202	0.262192202	301975	822443	822443	1	14	0.009000848	1	0.058738112	1	0	4284	inside		-429	1	67142	DSCR4
chr11	73359962	73359987	-0.130951128	0.261902256	89262	517141	517142	2	3	0.050004525	1	0.05889056	1	0	49782	inside		227	26	14130	PLEKHB1
chr6	32064660	32064671	-0.130875261	0.261750523	403674	295522	295523	2	57	0.050039952	1	0.058970448	1	0	56894	inside		-12480	12	68220	TNXB
chr7	73507449	73507460	-0.130781097	0.261562193	437027	353902	353903	2	8	0.05008243	1	0.059068826	1	0	33668	inside		9342	12	38749	LIMK1
chr7	149536854	149536854	0.261536028	0.261536028	448500	373099	373099	1	1	0.009207868	1	0.059082726	1	0	52714	inside		1345	1	29060	ZNF862
chr11	130253770	130253770	0.261428354	0.261428354	99075	533223	533223	1	1	0.009242994	1	0.059139204	1	21048	6916	disjoint			1	23722	ADAMTS8
chr19	14308568	14308568	-0.261358137	0.261358137	232433	769063	769063	1	1	0.009264823	1	0.059174657	1	0	18786	inside		-8429	1	58449	ADGRL1
chr2	50201505	50201511	-0.130630573	0.261261145	255020	98074	98075	2	6	0.050146109	1	0.059224411	1	0	70951	inside		55862	7	1114032	NRXN1
chr8	124191131	124191214	-0.130616263	0.261232526	469686	408253	408254	2	3	0.050152281	1	0.059239013	1	73	66550	disjoint			84	31032	FAM83A
chr2	176990595	176990595	-0.260974224	0.260974224	273059	126743	126743	1	1	0.009387188	1	0.059370185	1	-950	29804	disjoint			1	2233	HOXD9
chr3	59996864	59996864	0.260971035	0.260971035	326955	165259	165259	1	1	0.009388216	1	0.059371891	1	0	18560	inside		261443	1	1501713	FHIT
chr12	52888292	52888446	-0.130483447	0.260966893	109507	551201	551202	2	3	0.050208383	1	0.059373949	1	-1111	32593	disjoint			155	6224	KRT6A
chr1	110889998	110890221	-0.130393794	0.260787588	25151	43981	43982	2	3	0.05024514	1	0.059465152	1	-695	53510	disjoint			224	7359	RBM15
chr16	89266121	89266121	0.260691581	0.260691581	191906	695361	695361	1	1	0.009478014	1	0.059512723	1	0	12211	inside		-408	1	4361	SLC22A31
chr6	33083457	33083457	0.260688144	0.260688144	404167	297731	297731	1	2	0.009479219	1	0.059514504	1	0	29202	inside		3164	1	16598	HLA-DPB2
chr2	234295397	234295635	0.130330274	0.260660549	281797	140917	140918	2	3	0.050269879	1	0.05952858	1	0	66768	inside		32244	239	117591	DGKD
chr6	98493397	98493397	-0.26048544	0.26048544	412465	312552	312552	1	1	0.009546661	1	0.059618679	1	-20902	1311	disjoint			1	89	MIR2113
chr10	14452500	14452500	0.260313251	0.260313251	51202	449872	449872	1	2	0.009603164	1	0.059706043	1	0	45577	inside		-51643	1	135970	FRMD4A
chr5	177496889	177496889	-0.260249318	0.260249318	394718	274855	274855	1	1	0.009624918	1	0.059739263	1	-20801	54313	disjoint			1	42122	FAM153CP
chr17	48044380	48044380	0.260097986	0.260097986	206367	723107	723107	1	2	0.009674345	1	0.059814659	1	2182	15275	disjoint			1	5762	DLX4
chr4	26240502	26240502	-0.260053784	0.260053784	351916	205803	205803	1	1	0.009689625	1	0.059837717	1	80830	31166	disjoint			1	115421	RBPJ
chr16	31831120	31831181	0.129910581	0.259821163	181058	676070	676071	2	4	0.050431134	1	0.059955842	1	53898	4383	disjoint			62	43551	ZNF267
chr17	46654246	46654246	-0.259772723	0.259772723	205818	721864	721864	1	3	0.009785897	1	0.059980832	1	0	29756	inside		1377	1	2875	HOXB4
chr5	17302937	17302937	0.25973016	0.25973016	372504	239024	239024	1	1	0.009800675	1	0.06000276	1	-25983	4718	disjoint			1	59285	BASP1
chr10	101841303	101841416	0.129847493	0.259694985	65284	471942	471943	2	7	0.050455271	1	0.060021578	1	0	11036	inside		-226	114	39578	CPN1
chr15	89921158	89921158	0.25969033	0.25969033	169356	653951	653951	1	9	0.009815227	1	0.060024338	1	0	22243	inside		9828	1	30389	MIR9-3HG
chr4	122798310	122798310	-0.259622993	0.259622993	361321	220716	220716	1	1	0.009838661	1	0.060058486	1	1873	57228	disjoint			1	72727	TRPC3
chr17	46684750	46684750	-0.259614519	0.259614519	205846	722005	722005	1	1	0.009841296	1	0.060062801	1	0	29760	inside		155	1	3789	HOXB7
chr6	21667407	21667407	-0.259562447	0.259562447	400681	284395	284395	1	11	0.009858809	1	0.060089497	1	0	34090	inside		732	1	527942	CASC15
chr19	54516973	54516973	-0.259459014	0.259459014	243418	790893	790893	1	1	0.009893709	1	0.060140907	1	-1053	50301	disjoint			1	20379	CACNG6
chr20	61447174	61447181	0.129690708	0.259381415	297953	815712	815713	2	39	0.050512903	1	0.06017779	1	1233	10364	disjoint			8	24098	COL9A3
chr5	94955816	94955824	-0.129688425	0.259376849	381230	252498	252499	2	10	0.050513581	1	0.060179571	1	156	27005	disjoint			9	1305	GPR150
chr11	104789920	104789920	0.259238402	0.259238402	93453	523666	523666	1	1	0.009967149	1	0.060250476	1	-1018	52730	disjoint			1	16627	CASP17P
chr11	124766927	124766927	0.259075167	0.259075167	97799	531079	531079	1	1	0.01002463	1	0.060332622	1	0	42409	inside		-904	1	11809	ROBO4
chr7	4838902	4838902	0.258945437	0.258945437	426502	336841	336841	1	7	0.010071248	1	0.06039876	1	0	45601	inside		2215	1	86649	RADIL
chr17	5403337	5403337	-0.25882668	0.25882668	194905	701595	701595	1	16	0.010114604	1	0.060459503	1	0	57543	inside		590	1	1573	LOC728392
chr8	140926709	140926709	-0.258626038	0.258626038	472799	412475	412475	1	7	0.010185082	1	0.060556602	1	0	64288	inside		4318	1	539092	TRAPPC9
chr5	140683632	140683632	0.258619962	0.258619962	387711	263342	263342	1	12	0.01018729	1	0.060559714	1	-20	64496	disjoint			1	1417	SLC25A2
chr1	231761688	231761721	0.129308703	0.258617407	44538	76963	76964	2	4	0.050639283	1	0.060561119	1	0	1417	inside		97289	34	512621	TSNAX-DISC1
chr15	94147555	94147555	-0.258600564	0.258600564	170535	656054	656054	1	1	0.01019414	1	0.060569298	1	-515112	47545	disjoint			1	45808	RGMA
chr2	242854432	242854432	0.258571022	0.258571022	284992	146643	146643	1	2	0.010206259	1	0.060586083	1	-38950	26789	disjoint			1	3597	RTP5
chr18	20651637	20651637	0.258561886	0.258561886	218690	745341	745341	1	2	0.010209395	1	0.060590976	1	-45188	50331	disjoint			1	30120	RBBP8
chr12	114852856	114852856	-0.258552533	0.258552533	119863	569116	569116	1	1	0.010213083	1	0.06059612	1	-2219	22424	disjoint			1	4079	TBX5-AS1
chr4	77318054	77318054	0.258411311	0.258411311	356515	213067	213067	1	1	0.010264343	1	0.060667225	1	0	30439	inside		-10404	1	32129	CCDC158
chr12	123215301	123215308	-0.129158544	0.258317088	122018	573026	573027	2	13	0.050686377	1	0.060712187	1	-172	25290	disjoint			8	2977	HCAR1
chr15	95985725	95985725	-0.25827821	0.25827821	170741	656355	656355	1	1	0.010311111	1	0.060730653	1	0	12076	inside		9403	1	74755	LINC00924
chr4	4336047	4336047	0.258227852	0.258227852	348366	200032	200032	1	1	0.010329853	1	0.060756271	1	-12534	14807	disjoint			1	19476	ZBTB49
chr17	46510665	46510665	-0.258207883	0.258207883	205743	721688	721688	1	2	0.010336477	1	0.06076588	1	-3071	67331	disjoint			1	293295	SKAP1
chr11	119551662	119551662	0.257996857	0.257996857	96446	528925	528925	1	2	0.010413479	1	0.06087018	1	0	49695	inside		6563	1	54337	NECTIN1
chr1	164744047	164744070	-0.128863822	0.257727645	32181	57350	57351	2	4	0.050772337	1	0.061001804	1	0	38796	inside		-110230	24	295535	PBX1
chr13	102314308	102314308	-0.257694778	0.257694778	135230	594927	594927	1	1	0.010523725	1	0.061018137	1	0	70794	inside		-54488	1	226494	ITGBL1
chr13	112908629	112908629	-0.257682386	0.257682386	137021	597948	597948	1	4	0.010528191	1	0.06102446	1	122022	9288	disjoint			1	58359	SPACA7
chr12	116977878	116977945	-0.128827738	0.257655477	120305	569809	569810	2	2	0.050783025	1	0.061038185	1	-3560	1085	disjoint			68	3079	LINC00173
chr17	40125608	40125660	-0.128812549	0.257625099	203484	717284	717285	2	2	0.050787792	1	0.061054443	1	0	9926	inside		-4094	53	10996	CNP
chr11	1874445	1874445	0.257623811	0.257623811	74056	488652	488652	1	8	0.010551024	1	0.06105492	1	0	34344	inside		245	1	39294	LSP1
chr5	60073995	60073995	0.257595965	0.257595965	376880	245664	245664	1	1	0.010561511	1	0.06106882	1	0	61903	inside		26379	1	92486	ELOVL7
chr19	52035048	52035048	-0.25759489	0.25759489	242617	789150	789150	1	7	0.010562013	1	0.061069397	1	0	71338	inside		-62	1	2467	SIGLEC6
chr4	81110205	81110459	-0.128786588	0.257573176	357097	213937	213938	2	2	0.050794541	1	0.061079508	1	0	47571	inside		3781	255	19059	PRDM8
chr19	49562735	49562735	-0.25755296	0.25755296	241506	786805	786805	1	3	0.010577971	1	0.061089845	1	0	37919	inside		4117	1	9716	NTF4
chr2	8627966	8628173	0.128752647	0.257505294	246866	85299	85300	2	4	0.0508038	1	0.061112953	1	-159417	30402	disjoint			208	121277	LINC00299
chr19	17931995	17932001	-0.128697019	0.257394038	233735	771534	771535	2	9	0.050818377	1	0.061166872	1	0	31578	inside		-382	7	5062	INSL3
chr16	88977278	88977278	-0.257263425	0.257263425	191674	694855	694855	1	1	0.010684529	1	0.061230225	1	0	67326	inside		25824	1	92051	CBFA2T3
chr21	46876305	46876305	-0.25700058	0.25700058	304544	826828	826828	1	5	0.010783711	1	0.061360243	1	0	62954	inside		881	1	58211	COL18A1
chr8	22084959	22084959	-0.256775951	0.256775951	456028	386540	386540	1	5	0.010866885	1	0.061466073	1	0	72626	inside		-4892	1	12636	PHYHIP
chr6	41605343	41605343	0.256726423	0.256726423	406705	303145	303145	1	1	0.010883695	1	0.061487676	1	852	35169	disjoint			1	15788	MDFI
chr19	34508919	34508919	-0.256579168	0.256579168	236143	775851	775851	1	1	0.010940274	1	0.061560488	1	154433	23742	disjoint			1	57069	LSM14A
chr1	57043571	57043571	-0.256563021	0.256563021	18528	33239	33239	1	3	0.010946496	1	0.061568843	1	0	67249	inside		-1686	1	84839	PLPP3
chr16	85427847	85427847	-0.256491498	0.256491498	189665	690963	690963	1	4	0.010974672	1	0.061603367	1	-87916	3252	disjoint			1	100	MIR5093
chr3	54154746	54154806	0.128229485	0.25645897	325945	163737	163738	2	4	0.050936828	1	0.061619149	1	1887	46038	disjoint			61	951892	CACNA2D3
chr8	143807693	143807693	-0.256401154	0.256401154	474005	414617	414617	1	9	0.011009121	1	0.061648329	1	0	1133	inside		-698	1	24722	LNCOC1
chr1	228122465	228122465	0.256338963	0.256338963	43449	75025	75025	1	3	0.011033559	1	0.061678462	1	0	58620	inside		-13211	1	26512	WNT9A
chr5	126649737	126649737	0.256303895	0.256303895	384667	257746	257746	1	1	0.011047007	1	0.061695097	1	0	65501	inside		23281	1	170455	MEGF10
chr5	3078030	3078030	0.256296913	0.256296913	370289	235695	235695	1	1	0.011049742	1	0.061698635	1	-322519	13478	disjoint			1	3250	C5orf38
chr11	76838749	76838749	-0.256208015	0.256208015	90288	518851	518851	1	6	0.01108394	1	0.061741464	1	561	37000	disjoint			1	86977	MYO7A
chr9	113318749	113318749	-0.256106819	0.256106819	485105	431573	431573	1	1	0.011123131	1	0.061789938	1	0	61882	inside		-23411	1	103998	SVEP1
chr16	6640880	6640880	-0.256007131	0.256007131	175541	666370	666370	1	1	0.011160365	1	0.061835151	1	0	42669	inside		107086	1	1170156	RBFOX1
chr2	43551275	43551275	0.255913504	0.255913504	253626	95936	95936	1	1	0.011197775	1	0.061881166	1	0	51872	inside		93300	1	365211	THADA
chr15	44486562	44486562	0.255870429	0.255870429	159493	637662	637662	1	4	0.011215539	1	0.061902468	1	0	66534	inside		-867	1	321700	FRMD5
chr15	65363514	65363514	-0.255869165	0.255869165	163257	643846	643846	1	1	0.011215865	1	0.06190292	1	0	39667	inside		-5514	1	23354	RASL12
chr4	48625648	48625648	-0.255866797	0.255866797	354034	209119	209119	1	1	0.011216743	1	0.061903973	1	0	26979	inside		4104	1	160773	FRYL
chr1	8554075	8554075	-0.2558408	0.2558408	3764	7687	7687	1	1	0.011227381	1	0.06191702	1	0	37259	inside		29045	1	288868	RERE
chr14	104180575	104180575	-0.255700296	0.255700296	153701	627315	627315	1	2	0.011283031	1	0.061984262	1	0	58676	inside		-1248	1	17870	XRCC3
chr7	76609946	76609946	-0.255458331	0.255458331	437774	355126	355126	1	6	0.01137722	1	0.062096365	1	193	36318	disjoint			1	62957	DTX2P1-UPK3BP1-PMS2P11
chr2	176983927	176983927	-0.255077843	0.255077843	273052	126713	126713	1	5	0.011531375	1	0.06227551	1	0	29805	inside		-743	1	3179	HOXD10
chr22	24115466	24115568	-0.127531182	0.255062365	307401	831710	831711	2	11	0.051073169	1	0.062282886	1	0	35740	inside		430	103	11468	MMP11
chr15	76400783	76400783	0.254899579	0.254899579	166494	649285	649285	1	1	0.011601853	1	0.062355196	1	0	9425	inside		48484	1	169164	TMEM266
chr3	58318260	58318260	-0.254755836	0.254755836	326714	164899	164899	1	15	0.011662672	1	0.062422789	1	357	43254	disjoint			1	92262	PXK
chr20	25118271	25118271	-0.254600352	0.254600352	289178	801423	801423	1	1	0.011727656	1	0.062495275	1	3163	26715	disjoint			1	7993	LOC284798
chr10	1712988	1712988	0.254535463	0.254535463	48484	445374	445374	1	6	0.011754602	1	0.062525434	1	0	5051	inside		-66682	1	556418	ADARB2
chr9	35758876	35758876	0.25451699	0.25451699	478547	422401	422401	1	2	0.011762682	1	0.062534516	1	-4602	55995	disjoint			1	1287	MSMP
chr17	57500591	57500591	0.254425523	0.254425523	208220	726278	726278	1	1	0.01179974	1	0.062575037	1	-21496	32876	disjoint			1	70043	YPEL2
chr3	65563196	65563196	-0.254374809	0.254374809	327723	166366	166366	1	1	0.011819988	1	0.062597066	1	0	70084	inside		124927	1	586241	MAGI1
chr2	97541332	97541332	-0.254364201	0.254364201	261555	108891	108891	1	1	0.011824353	1	0.062601859	1	287	39566	disjoint			1	110683	FAM178B
chr3	87325558	87325691	0.127062977	0.254125954	329689	169179	169180	2	5	0.051131328	1	0.062714037	1	0	42252	inside		-46	134	16955	POU1F1
chr1	221055964	221055964	0.253846581	0.253846581	41897	72619	72619	1	6	0.012044269	1	0.062839689	1	0	29491	inside		-2436	1	5658	HLX
chr7	95828497	95828497	-0.25384452	0.25384452	439801	358465	358465	1	1	0.012045022	1	0.062840492	1	0	3896	inside		78965	1	201928	SLC25A13
chr19	39142260	39142260	0.253644702	0.253644702	237569	778885	778885	1	2	0.012128823	1	0.062929537	1	0	63142	inside		3993	1	82905	ACTN4
chr1	24678611	24678611	-0.253518733	0.253518733	9427	17149	17149	1	2	0.012182241	1	0.062985539	1	0	49481	inside		-3197	1	32279	GRHL3
chr3	5018239	5018239	0.253335996	0.253335996	316471	147515	147515	1	1	0.012258992	1	0.063064949	1	0	2416	inside		-3407	1	81733	BHLHE40-AS1
chr8	119050917	119050917	0.253305198	0.253305198	468827	407041	407041	1	1	0.012272841	1	0.063079602	1	0	17411	inside		-73141	1	312457	EXT1
chr14	94214682	94214682	-0.253217579	0.253217579	150570	621635	621635	1	1	0.012309398	1	0.063116911	1	0	11977	inside		30038	1	70123	PRIMA1
chr10	37106999	37106999	0.253078872	0.253078872	54954	455618	455618	1	2	0.012366403	1	0.063175447	1	307786	69373	disjoint			1	106711	ANKRD30A
chr14	96301924	96301924	-0.253067449	0.253067449	151194	622715	622715	1	1	0.012372324	1	0.063181393	1	41185	2195	disjoint			1	48800	TUNAR
chr16	945795	945795	-0.253021356	0.253021356	172851	660370	660370	1	3	0.012391318	1	0.063200763	1	0	53537	inside		14376	1	89566	LMF1
chr8	145690381	145690381	-0.253010579	0.253010579	475050	417020	417020	1	15	0.01239621	1	0.063205806	1	0	38532	inside		-650	1	1832	CYHR1
chr1	37091306	37091306	0.253005509	0.253005509	13324	24141	24141	1	2	0.012398318	1	0.063208014	1	-142391	11839	disjoint			1	17272	CSF3R
chr16	68734216	68734216	-0.2528367	0.2528367	185684	684259	684259	1	1	0.012472986	1	0.063282908	1	-1259	150	disjoint			1	54807	CDH3
chr11	4928620	4928620	0.252742999	0.252742999	75145	491244	491244	1	4	0.01251446	1	0.063324232	1	0	9050	inside		20	1	939	OR51A7
chr10	94136	94136	-0.252733642	0.252733642	47726	443814	443814	1	13	0.012518701	1	0.063328522	1	0	30958	inside		-1042	1	2351	TUBB8
chr19	39899376	39899376	-0.252664103	0.252664103	237887	779494	779494	1	1	0.012550189	1	0.063359709	1	0	58735	inside		-676	1	2566	ZFP36
chr17	39140639	39140639	0.25264893	0.25264893	203059	716467	716467	1	3	0.012557716	1	0.063367236	1	0	9684	inside		-2748	1	9420	KRT40
chr8	37217380	37217380	0.252489523	0.252489523	458661	390946	390946	1	1	0.012625384	1	0.063434252	1	335921	62149	disjoint			1	3096	ZNF703
chr12	21489684	21489684	-0.252368657	0.252368657	104741	543022	543022	1	1	0.012679905	1	0.063486992	1	0	54642	inside		-58687	1	130838	SLCO1A2
chr6	155587469	155587469	-0.25229658	0.25229658	420468	325120	325120	1	1	0.012712297	1	0.063518556	1	0	39182	inside		8666	1	56815	TFB1M
chr11	20072199	20072199	-0.252107517	0.252107517	78734	497242	497242	1	1	0.012797278	1	0.063599597	1	0	68487	inside		1925	1	72874	NAV2
chr12	67989361	67989361	-0.252083925	0.252083925	112646	557414	557414	1	1	0.012808744	1	0.063610436	1	53151	65461	disjoint			1	13933	DYRK2
chr12	103325781	103325781	-0.252011106	0.252011106	116918	564038	564038	1	1	0.012841637	1	0.063641924	1	-14400	38488	disjoint			1	62918	PAH
chr16	85482530	85482530	0.251633659	0.251633659	189700	691032	691032	1	2	0.013015036	1	0.063807871	1	-142599	3252	disjoint			1	100	MIR5093
chr11	118938388	118938388	0.251588083	0.251588083	96173	528364	528364	1	15	0.013035459	1	0.063827291	1	105	46117	disjoint			1	14196	VPS11
chr2	170664958	170664958	0.251567508	0.251567508	271844	124643	124643	1	1	0.013044918	1	0.063836349	1	0	55301	inside		-3613	1	12783	SSB
chr1	212809557	212809557	0.251542103	0.251542103	40734	70833	70833	1	1	0.013056937	1	0.06384779	1	-9437	12825	disjoint			1	2332	FAM71A
chr17	33772796	33772796	0.251490428	0.251490428	201359	713243	713243	1	1	0.013080848	1	0.063870446	1	0	12310	inside		-3060	1	13742	SLFN13
chr2	197561341	197561341	0.251354951	0.251354951	275303	130306	130306	1	1	0.013143247	1	0.063930136	1	0	26759	inside		1571	1	34816	CCDC150
chr12	52214758	52214758	0.25124171	0.25124171	109147	550541	550541	1	4	0.013195836	1	0.063980517	1	0	34223	inside		3082	1	14026	FIGNL2
chr7	27239024	27239024	0.251223868	0.251223868	430023	342931	342931	1	2	0.013204191	1	0.063988496	1	0	29740	inside		-701	1	3227	HOXA13
chr1	75595970	75595970	0.250923603	0.250923603	20869	36892	36892	1	4	0.013344119	1	0.064122402	1	0	35731	inside		59	1	13737	LHX8
chr19	28814834	28814834	0.250814194	0.250814194	235128	774313	774313	1	1	0.013395002	1	0.064170701	1	-529986	12534	disjoint			1	3448	LINC00662
chr12	118576603	118576603	-0.250730406	0.250730406	120665	570513	570513	1	1	0.013433391	1	0.064207734	1	0	38398	inside		2733	1	9521	PEBP1
chr7	134856544	134856544	-0.250671995	0.250671995	446107	369273	369273	1	4	0.013461341	1	0.064234581	1	-966	59708	disjoint			1	5047	CYREN
chr8	6876781	6876781	-0.250657114	0.250657114	453214	382043	382043	1	3	0.01346952	1	0.064242284	1	-958	57534	disjoint			1	2433	DEFA1B
chr17	80633179	80633179	-0.250624842	0.250624842	215654	740320	740320	1	1	0.013484374	1	0.06425656	1	0	6495	inside		18236	1	41656	RAB40B
chr19	19772686	19772686	-0.250579967	0.250579967	234660	773349	773349	1	1	0.013506328	1	0.064277636	1	0	47907	inside		-1817	1	18494	ATP13A1
chr1	36275039	36275039	-0.250359882	0.250359882	13060	23643	23643	1	1	0.013611255	1	0.064378298	1	0	16008	inside		1211	1	49663	AGO4
chr9	131448476	131448476	-0.250355243	0.250355243	488817	437087	437087	1	1	0.013613438	1	0.064380355	1	0	52377	inside		1111	1	11311	SET
chr12	125262508	125262508	0.25028055	0.25028055	122891	574649	574649	1	2	0.013649694	1	0.064414904	1	0	71425	inside		334	1	86346	SCARB1
chr10	73723164	73723164	0.250195153	0.250195153	59720	463143	463143	1	2	0.013690264	1	0.064453819	1	0	9030	inside		102017	1	374472	ANAPC16
chr7	142000835	142000835	0.250184198	0.250184198	447516	371465	371465	1	1	0.01369596	1	0.064459239	1	-28767	57993	disjoint			1	3968
chr7	127847603	127847603	-0.25016498	0.25016498	444606	366765	366765	1	4	0.013705043	1	0.064467945	1	322	34557	disjoint			1	72	MIR129-1
chr4	177242181	177242181	-0.250144048	0.250144048	366768	229185	229185	1	1	0.013715455	1	0.064477981	1	0	50923	inside		1091	1	12307	SPCS3
chr10	80523716	80523716	-0.250104657	0.250104657	61291	465580	465580	1	1	0.013734423	1	0.064496147	1	179367	26007	disjoint			1	124123	ZMIZ1-AS1
chr3	195496698	195496698	-0.250071719	0.250071719	345541	194268	194268	1	2	0.013750657	1	0.064511703	1	0	36788	inside		23060	1	65207	MUC4
chr10	133892464	133892464	-0.249935878	0.249935878	71910	483384	483384	1	3	0.013814863	1	0.0645734	1	25849	25979	disjoint			1	80001	JAKMIP3
chr1	2928616	2928616	0.249922174	0.249922174	1589	3640	3640	1	3	0.013822038	1	0.064580149	1	9430	11462	disjoint			1	1422	ACTRT2
chr6	144184557	144184557	-0.249920163	0.249920163	418554	322115	322115	1	3	0.013822967	1	0.064581027	1	0	66442	inside		-386	1	20436	LTV1
chr5	23931270	23931270	-0.249875507	0.249875507	372831	239469	239469	1	2	0.013843767	1	0.064600974	1	-402564	47573	disjoint			1	20983	PRDM9
chr20	62368956	62368956	-0.249785	0.249785	298550	816905	816905	1	3	0.013887825	1	0.064643326	1	0	65717	inside		-1504	1	30556	ZGPAT
chr1	26098531	26098531	0.249720773	0.249720773	9955	18002	18002	1	5	0.013919138	1	0.064672907	1	0	47910	inside		-12727	1	167300	MAN1C1
chr6	100903817	100903817	-0.249519776	0.249519776	412728	313080	313080	1	8	0.014019524	1	0.064768827	1	0	53799	inside		-8988	1	76056	SIM1
chr22	23774100	23774100	-0.249500079	0.249500079	307272	831483	831483	1	1	0.01402956	1	0.064778312	1	-29301	12946	disjoint			1	12008	ZDHHC8P1
chr6	130923610	130923610	0.249472238	0.249472238	416321	318719	318719	1	1	0.014043711	1	0.064791936	1	-159400	8180	disjoint			1	5949	TMEM200A
chr12	11513414	11513414	0.249199199	0.249199199	103392	540861	540861	1	1	0.014177693	1	0.064919896	1	-4890	44918	disjoint			1	3768	PRB1
chr3	53839610	53839610	-0.248903185	0.248903185	325880	163617	163617	1	1	0.014326227	1	0.065061982	1	0	59332	inside		-6882	1	16344	CACNA1D
chr14	57197677	57197677	0.248791559	0.248791559	143274	609806	609806	1	6	0.014383508	1	0.06511703	1	69748	38319	disjoint			1	9770	OTX2
chr11	47488634	47488634	-0.248487665	0.248487665	82414	503471	503471	1	2	0.014538264	1	0.065265213	1	0	5586	inside		1145	1	87304	CELF1
chr19	55995271	55995271	-0.248379424	0.248379424	244056	792282	792282	1	6	0.014591305	1	0.065315594	1	0	68590	inside		-583	1	8156	ZNF628
chr8	120591520	120591520	0.24828804	0.24828804	469108	407412	407412	1	4	0.014637521	1	0.065359928	1	0	40681	inside		22203	1	81790	ENPP2
chr15	78617791	78617791	-0.248262029	0.248262029	167107	650260	650260	1	2	0.01465102	1	0.06537275	1	14875	11129	disjoint			1	7907	CRABP1
chr15	70492278	70492278	-0.248235677	0.248235677	164831	646341	646341	1	1	0.014664443	1	0.065385671	1	-102022	56706	disjoint			1	49714	TLE3
chr1	6124054	6124054	-0.248213379	0.248213379	2714	5849	5849	1	1	0.014674806	1	0.065395682	1	0	66719	inside		18073	1	55273	KCNAB2
chr11	125053763	125053763	-0.248170955	0.248170955	97885	531264	531264	1	1	0.014697362	1	0.065417511	1	0	51854	inside		19204	1	268727	PKNOX2
chr1	162897858	162897858	0.248047689	0.248047689	31954	57031	57031	1	1	0.014761317	1	0.06547853	1	-59253	30363	disjoint			1	14519	CCDC190
chr1	20670730	20670730	-0.247854337	0.247854337	7976	14714	14714	1	2	0.014865266	1	0.065578239	1	0	10072	inside		-10657	1	22129	VWA5B1
chr11	12015695	12015695	-0.247790525	0.247790525	76967	494389	494389	1	1	0.014899137	1	0.065610505	1	0	25101	inside		-15621	1	45379	DKK3
chr18	55802511	55802511	0.247764175	0.247764175	222563	751164	751164	1	1	0.01491384	1	0.06562463	1	0	20548	inside		88053	1	354315	NEDD4L
chr18	46519204	46519204	0.247734389	0.247734389	221396	749412	749412	1	1	0.014928468	1	0.065638355	1	-42123	34754	disjoint			1	30859	SMAD7
chr16	87927847	87927847	0.247729349	0.247729349	190966	693324	693324	1	1	0.014931228	1	0.065641014	1	0	58940	inside		6222	1	48488	CA5A
chr21	42741698	42741698	-0.247660811	0.247660811	302587	823425	823425	1	5	0.014968136	1	0.065675915	1	0	36832	inside		7748	1	46920	MX2
chr8	37124768	37124768	0.247534891	0.247534891	458646	390926	390926	1	1	0.015032266	1	0.065737135	1	-331125	13800	disjoint			1	151802	KCNU1
chr7	93759099	93759099	-0.247297232	0.247297232	439538	357947	357947	1	1	0.015159449	1	0.065858095	1	-125409	4286	disjoint			1	12691	BET1
chr6	167524238	167524238	-0.247168333	0.247168333	422841	328941	328941	1	3	0.015228723	1	0.065924459	1	0	9420	inside		-28391	1	139814	CCR6
chr12	54404893	54404893	-0.247124699	0.247124699	110118	552575	552575	1	1	0.015251329	1	0.065946438	1	0	29784	inside		-1652	1	3656	HOXC8
chr12	110157712	110157712	-0.247084201	0.247084201	118482	566698	566698	1	1	0.015272229	1	0.065966284	1	0	66364	inside		5525	1	56126	FAM222A
chr4	39585674	39585674	-0.246963492	0.246963492	352969	207326	207326	1	1	0.015339797	1	0.066031017	1	0	16766	inside		33128	1	87936	SMIM14
chr10	102384945	102384945	0.246919636	0.246919636	65434	472245	472245	1	1	0.01536431	1	0.066054552	1	-71264	45442	disjoint			1	18041	HIF1AN
chr8	7246877	7246877	-0.246839701	0.246839701	453273	382136	382136	1	1	0.01540862	1	0.066096854	1	25508	1212	disjoint			1	1970	DEFB4B
chr16	54311855	54311855	-0.246825918	0.246825918	182892	679033	679033	1	1	0.015415996	1	0.06610398	1	5357	60297	disjoint			1	3167	IRX3
chr19	19780661	19780661	-0.246466244	0.246466244	234667	773381	773381	1	2	0.015614385	1	0.066294264	1	0	71083	inside		998	1	11476	ZNF101
chr11	123073813	123073813	-0.246297746	0.246297746	97405	530369	530369	1	1	0.015707244	1	0.066383334	1	-7806	61351	disjoint			1	122975	CLMP
chr10	63543303	63543303	0.246236417	0.246236417	57812	460163	460163	1	1	0.015740187	1	0.066414697	1	-17212	17656	disjoint			1	103373	CABCOCO1
chr14	59800395	59800395	0.246147208	0.246147208	143689	610510	610510	1	1	0.015788687	1	0.066460913	1	0	19299	inside		-37728	1	107965	DAAM1
chr6	37616598	37616598	0.245890458	0.245890458	405839	301807	301807	1	3	0.015930422	1	0.06659615	1	0	24530	inside		16314	1	65483	MDGA1
chr10	43361261	43361261	0.245885795	0.245885795	55203	456074	456074	1	4	0.015933106	1	0.066598684	1	-30876	72615	disjoint			1	52432	BMS1
chr5	125171542	125171542	-0.245877461	0.245877461	384423	257351	257351	1	1	0.015938375	1	0.066603627	1	524246	54746	disjoint			1	134066	GRAMD2B
chr3	10182561	10182561	0.245833143	0.245833143	317237	148860	148860	1	15	0.015963415	1	0.066627538	1	758	58466	disjoint			1	12036	VHL
chr7	563891	563891	-0.245701998	0.245701998	424365	332000	332000	1	5	0.016039238	1	0.066700023	1	0	36325	inside		-978	1	4842	HRAT92
chr19	30164618	30164618	0.245364391	0.245364391	235306	774565	774565	1	7	0.016234766	1	0.066886444	1	0	60050	inside		-1765	1	10018	PLEKHF1
chr6	3025325	3025325	0.245288543	0.245288543	396838	278598	278598	1	4	0.016278222	1	0.066927793	1	-320	34086	disjoint			1	4616	HTATSF1P2
chr16	10811664	10811664	0.245266049	0.245266049	176117	667306	667306	1	1	0.016291721	1	0.066940614	1	-22862	12194	disjoint			1	67442	TEKT5
chr5	10512571	10512571	0.24520696	0.24520696	371447	237528	237528	1	2	0.016326672	1	0.066974034	1	-47433	64418	disjoint			1	23165	ROPN1L
chr12	133000293	133000293	0.245088899	0.245088899	124853	578384	578384	1	8	0.016394566	1	0.067038516	1	66864	49170	disjoint			1	94617	FBRSL1
chr2	242948396	242948396	-0.245069108	0.245069108	285048	146756	146756	1	1	0.016405982	1	0.067049355	1	82448	57526	disjoint			1	71626	LINC01881
chr8	67261068	67261068	-0.245055042	0.245055042	462744	397511	397511	1	1	0.016413986	1	0.067056932	1	70754	1905	disjoint			1	9391	RRS1-AS1
chr11	13119481	13119481	-0.244912598	0.244912598	77341	494911	494911	1	1	0.016498314	1	0.067136669	1	-85828	53008	disjoint			1	2684	RASSF10
chr3	15847439	15847439	0.244787373	0.244787373	319037	151752	151752	1	1	0.016570474	1	0.067205115	1	0	20210	inside		-53614	1	192308	ANKRD28
chr11	20687296	20687296	-0.244692923	0.244692923	78829	497453	497453	1	1	0.016625823	1	0.067257704	1	3821	37344	disjoint			1	906113	NELL1
chr1	50891750	50891750	0.244614052	0.244614052	17001	30720	30720	1	7	0.016671663	1	0.067301662	1	-2631	52038	disjoint			1	5897	DMRTA2
chr17	79380706	79380706	0.244491194	0.244491194	214872	738329	738329	1	5	0.016744976	1	0.067371338	1	0	48992	inside		7166	1	59819	BAHCC1
chr11	74861433	74861433	-0.244395885	0.244395885	89608	517754	517754	1	1	0.016800827	1	0.067424755	1	0	7733	inside		-13712	1	63606	SLCO2B1
chr20	3766344	3766344	-0.244387728	0.244387728	286191	796680	796680	1	4	0.016805444	1	0.067429246	1	0	5364	inside		-993	1	2840	CENPB
chr10	44137414	44137414	0.244373913	0.244373913	55445	456533	456533	1	1	0.016813548	1	0.067436823	1	0	34941	inside		13149	1	45883	ZNF32-AS3
chr20	7892499	7892499	0.244356726	0.244356726	286881	797755	797755	1	1	0.016824161	1	0.067446985	1	0	42056	inside		26478	1	55073	HAO1
chr5	175974973	175974973	0.244302241	0.244302241	394116	273687	273687	1	2	0.016857431	1	0.067479025	1	0	42929	inside		5461	1	53258	CDHR2
chr18	20686693	20686693	0.24415936	0.24415936	218697	745350	745350	1	1	0.016942587	1	0.067559766	1	27835	69814	disjoint			1	125907	CABLES1
chr2	231759258	231759258	0.24409401	0.24409401	280950	139449	139449	1	1	0.016982506	1	0.067597752	1	0	13169	inside		7997	1	17972	GCSIR
chr1	31197913	31197913	0.244031836	0.244031836	11562	20952	20952	1	1	0.017019589	1	0.067633054	1	0	390	inside		-1680	1	7975	MATN1-AS1
chr18	43357460	43357460	-0.24401078	0.24401078	220694	748374	748374	1	1	0.017031933	1	0.067644972	1	-24975	54595	disjoint			1	22221	SLC14A1
chr7	155794668	155794668	0.243974201	0.243974201	450185	376225	376225	1	8	0.017052658	1	0.067664843	1	-189701	53305	disjoint			1	9410	SHH
chr16	55150707	55150707	-0.243928414	0.243928414	183014	679267	679267	1	1	0.01708096	1	0.067691665	1	-182312	4233	disjoint			1	2412	IRX5
chr6	32549935	32549935	0.24392149	0.24392149	403941	296642	296642	1	7	0.017085225	1	0.06769573	1	0	29296	inside		-2220	1	29689	HLA-DRB6
chr12	106599623	106599623	-0.243900995	0.243900995	117611	565108	565108	1	1	0.017097469	1	0.067707497	1	32036	6500	disjoint			1	10055	CKAP4
chr11	44324833	44324833	-0.243899364	0.243899364	81285	501451	501451	1	6	0.017098422	1	0.067708425	1	0	50919	inside		-6883	1	49439	ALX4
chr20	22890804	22890804	0.243801746	0.243801746	288711	800675	800675	1	1	0.017157234	1	0.067764527	1	125253	55338	disjoint			1	1258	SSTR4
chr12	132943983	132943983	-0.243786319	0.243786319	124811	578286	578286	1	3	0.017167446	1	0.067774287	1	-38078	38509	disjoint			1	81913	GALNT9
chr6	31922649	31922649	0.243714533	0.243714533	403587	294854	294854	1	9	0.017215092	1	0.06781955	1	0	60399	inside		176	1	4392	NELFE
chr14	52475657	52475657	0.243704582	0.243704582	142366	608403	608403	1	1	0.017221791	1	0.067825948	1	0	18593	inside		3212	1	63502	NID2
chr16	88902276	88902276	-0.243693258	0.243693258	191606	694669	694669	1	2	0.017228691	1	0.067832597	1	0	23064	inside		-21098	1	43233	GALNS
chr16	27078053	27078053	-0.243663014	0.243663014	179320	672457	672457	1	5	0.017247534	1	0.067850511	1	166	14328	disjoint			1	2269	C16orf82
chr5	141930670	141930670	0.243633786	0.243633786	388205	264402	264402	1	1	0.017265097	1	0.067867171	1	41073	18452	disjoint			1	105893	FGF1
chr9	116311127	116311127	0.243617988	0.243617988	485615	432361	432361	1	1	0.017275183	1	0.067876906	1	0	50597	inside		12370	1	61267	RGS3
chr1	11591545	11591545	0.243454873	0.243454873	5000	9727	9727	1	2	0.017374039	1	0.067971521	1	0	48816	inside		-6095	1	58346	DISP3
chr11	82502221	82502221	0.243346685	0.243346685	91014	519899	519899	1	1	0.017440904	1	0.068035075	1	33188	45005	disjoint			1	76149	PRCP
chr1	86174929	86174929	0.243303309	0.243303309	22003	38690	38690	1	4	0.017467776	1	0.068060843	1	-813	42630	disjoint			1	59011	ZNHIT6
chr4	187984958	187984958	-0.243262856	0.243262856	368382	231876	231876	1	9	0.017492063	1	0.068084177	1	240279	30442	disjoint			1	201531	LOC339975
chr12	29950166	29950166	-0.243020143	0.243020143	106008	545021	545021	1	1	0.017641676	1	0.068226313	1	-12474	64430	disjoint			1	283947	TMTC1
chr12	107039017	107039017	-0.242959584	0.242959584	117709	565291	565291	1	3	0.017679688	1	0.068262694	1	0	50578	inside		44102	1	161668	RFX4
chr7	27317338	27317338	0.242923027	0.242923027	430073	343071	343071	1	1	0.017702043	1	0.06828402	1	-31146	17399	disjoint			1	3874	EVX1
chr1	23419110	23419110	0.242909607	0.242909607	8986	16301	16301	1	1	0.017710022	1	0.068291648	1	0	59422	inside		1427	1	86619	LUZP1
chr1	86620676	86620676	-0.24289846	0.24289846	22024	38713	38713	1	2	0.017717223	1	0.068298623	1	0	22441	inside		-1770	1	111636	COL24A1
chr19	14591148	14591148	-0.242882413	0.242882413	232547	769247	769247	1	5	0.017727661	1	0.068308684	1	0	5867	inside		2577	1	18391	GIPC1
chr8	40842173	40842173	0.242879671	0.242879671	459483	392327	392327	1	1	0.017729066	1	0.068310039	1	-86830	60973	disjoint			1	367233	ZMAT4
chr15	70767183	70767183	0.242860496	0.242860496	164914	646436	646436	1	5	0.017741084	1	0.068321606	1	179710	43810	disjoint			1	108958	UACA
chr7	27148002	27148002	-0.242819837	0.242819837	429932	342498	342498	1	2	0.01776783	1	0.068347248	1	0	29729	inside		2193	1	20831	HOXA3
chr17	31546369	31546369	0.242707224	0.242707224	200963	712614	712614	1	1	0.017836954	1	0.068412884	1	0	33792	inside		206263	1	1143720	ASIC2
chr20	60500578	60500578	0.242592908	0.242592908	297472	814809	814809	1	1	0.017909966	1	0.068482133	1	0	937	inside		-15095	1	340857	CDH4
chr11	73681337	73681337	-0.242548352	0.242548352	89332	517290	517290	1	2	0.01793744	1	0.068508453	1	-5	31900	disjoint			1	19969	DNAJB13
chr2	152780323	152780323	0.242415672	0.242415672	269654	121354	121354	1	1	0.018025482	1	0.068592455	1	0	59603	inside		-50162	1	108185	CACNB4
chr3	111707752	111707752	-0.24239061	0.24239061	331631	172086	172086	1	1	0.018041439	1	0.068607509	1	0	44816	inside		-4463	1	14493	ABHD10
chr9	136934004	136934004	0.242346634	0.242346634	490960	440335	440335	1	5	0.01806954	1	0.06863413	1	-349	62279	disjoint			1	32502	BRD3
chr19	53561386	53561386	0.242315157	0.242315157	243041	790059	790059	1	5	0.018090215	1	0.068653901	1	-7006	997	disjoint			1	6390	ERVV-2
chr6	32609212	32609212	0.242301218	0.242301218	403963	296701	296701	1	6	0.018099147	1	0.068662406	1	0	29221	inside		4029	1	9657	HLA-DQA1
chr9	97817739	97817739	-0.242285439	0.242285439	482943	428480	428480	1	1	0.018109584	1	0.068672417	1	0	66341	inside		-28211	1	79536	AOPEP
chr1	220950205	220950205	-0.242160076	0.242160076	41859	72529	72529	1	1	0.018188869	1	0.068748115	1	0	43545	inside		-7391	1	35921	2-Mar
chr2	12095599	12095599	0.242063518	0.242063518	248079	87326	87326	1	1	0.018249262	1	0.068805396	1	-118487	1648	disjoint			1	54	MIR4262
chr14	105437094	105437094	-0.241938212	0.241938212	154318	628513	628513	1	3	0.018328873	1	0.068881018	1	0	7761	inside		-7600	1	41104	AHNAK2
chr9	80914400	80914400	-0.24182424	0.24182424	480560	425234	425234	1	1	0.01840304	1	0.068951998	1	0	28414	inside		2341	1	32951	PSAT1
chr17	44983068	44983068	0.241514151	0.241514151	205312	720875	720875	1	1	0.01860479	1	0.069144089	1	17418	71718	disjoint			1	104509	GOSR2
chr11	117564580	117564580	-0.241212259	0.241212259	95658	527354	527354	1	1	0.018802978	1	0.069332065	1	0	48553	inside		-123660	1	299151	DSCAML1
chr13	113760101	113760101	-0.241107032	0.241107032	137519	599105	599105	1	7	0.018872202	1	0.069398328	1	1	17485	disjoint			1	14894	F7
chr7	2900549	2900549	-0.241084604	0.241084604	426007	335877	335877	1	2	0.018887106	1	0.069412529	1	-16590	25718	disjoint			1	116219	GNA12
chr1	100315666	100315666	-0.241069949	0.241069949	23941	41785	41785	1	26	0.018897292	1	0.06942234	1	0	15565	inside		26	1	73940	AGL
chr17	46629678	46629678	-0.241059715	0.241059715	205793	721810	721810	1	12	0.018904895	1	0.06942954	1	0	29755	inside		3446	1	41400	HOXB3
chr20	50114303	50114303	-0.241039259	0.241039259	295099	811158	811158	1	1	0.018919347	1	0.06944339	1	0	37442	inside		-65067	1	175877	NFATC2
chr8	1905131	1905131	0.240950584	0.240950584	452617	381032	381032	1	3	0.018980316	1	0.069501223	1	0	71979	inside		-1676	1	76007	ARHGEF10
chr15	73979250	73979250	-0.240944349	0.240944349	165613	647570	647570	1	1	0.018984958	1	0.069505564	1	0	62694	inside		2628	1	30238	CD276
chr4	48111718	48111718	0.24094311	0.24094311	353926	208946	208946	1	2	0.018985911	1	0.069506492	1	0	57845	inside		20222	1	44778	TXK
chr17	38480657	38480657	0.240822779	0.240822779	202803	715999	715999	1	3	0.01906615	1	0.069582491	1	0	50226	inside		6184	1	39423	RARA
chr10	35668325	35668325	0.240805339	0.240805339	54788	455397	455397	1	1	0.019077817	1	0.069593731	1	0	17698	inside		42523	1	235046	CCNY
chr2	102419046	102419046	-0.240695289	0.240695289	262597	110602	110602	1	1	0.019151783	1	0.069663582	1	0	71295	inside		5350	1	97457	MAP4K4
chr3	151177793	151177793	0.240673204	0.240673204	338659	183557	183557	1	3	0.01916621	1	0.069677131	1	-1296	26886	disjoint			1	22720	IGSF10
chr17	37782053	37782053	-0.240599223	0.240599223	202503	715327	715327	1	3	0.019217068	1	0.06972548	1	1124	64889	disjoint			1	9702	PPP1R1B
chr3	181659350	181659350	0.240380879	0.240380879	342245	189063	189063	1	2	0.019366706	1	0.069868294	1	-199337	30964	disjoint			1	131892	SOX2-OT
chr16	103423	103423	0.240370022	0.240370022	172219	658809	658809	1	11	0.019374785	1	0.069875921	1	0	40773	inside		-209	1	6654	POLR3K
chr8	144238392	144238392	0.240347181	0.240347181	474184	414982	414982	1	2	0.019391545	1	0.069891954	1	939	34499	disjoint			1	2723	LY6H
chr20	55311681	55311681	0.240309003	0.240309003	295865	812323	812323	1	1	0.019418316	1	0.069917546	1	-97343	56457	disjoint			1	8401	TFAP2C
chr19	35204740	35204740	-0.240278735	0.240278735	236295	776114	776114	1	2	0.019440546	1	0.069938747	1	20740	30313	disjoint			1	8295	ZNF181
chr7	25898770	25898770	-0.240188752	0.240188752	429689	342055	342055	1	18	0.019501942	1	0.069997458	1	-18140	3343	disjoint			1	30	RNU6-16P
chr17	21367368	21367368	0.240170608	0.240170608	199188	709540	709540	1	5	0.019514613	1	0.070009527	1	-44189	32286	disjoint			1	14732	KCNJ12
chr6	28233576	28233576	0.240099337	0.240099337	401970	287133	287133	1	1	0.019562861	1	0.070054789	1	1212	59239	disjoint			1	11193	ZSCAN26
chr3	23635635	23635635	-0.23998224	0.23998224	319860	152885	152885	1	2	0.019643501	1	0.070131164	1	0	2991	inside		-13247	1	273257	MIR548AC
chr7	153696275	153696275	-0.239848212	0.239848212	449609	375231	375231	1	1	0.019737439	1	0.070220435	1	0	15704	inside		111856	1	1101577	DPP6
chr3	62821363	62821363	-0.239816758	0.239816758	327280	165718	165718	1	1	0.019759117	1	0.070241235	1	0	67260	inside		-39701	1	477044	CADPS
chr1	86046805	86046805	0.2397854	0.2397854	21968	38629	38629	1	17	0.019780594	1	0.070261784	1	0	31122	inside		361	1	3205	CCN1
chr8	142610400	142610400	0.239620341	0.239620341	473555	413812	413812	1	1	0.019895307	1	0.070370701	1	-93070	33156	disjoint			1	73402	MROH5
chr8	1449395	1449395	-0.239587708	0.239587708	452357	380450	380450	1	10	0.019918842	1	0.070393106	1	137	70097	disjoint			1	207111	DLGAP2
chr6	41121714	41121714	-0.239556105	0.239556105	406522	302834	302834	1	3	0.019939842	1	0.070413279	1	0	30493	inside		-373	1	5089	TREML1
chr12	131851064	131851064	-0.239502586	0.239502586	124253	577031	577031	1	2	0.019977101	1	0.07044843	1	-153588	8608	disjoint			1	47921	LINC01257
chr7	47539511	47539511	-0.239192983	0.239192983	433948	349005	349005	1	5	0.020197067	1	0.070657909	1	0	53432	inside		-39688	1	138818	TNS3
chr10	99081016	99081016	0.239171534	0.239171534	64629	470813	470813	1	9	0.020212623	1	0.070672687	1	0	952	inside		-656	1	2651	FRAT1
chr14	38068340	38068340	0.239154342	0.239154342	141189	606373	606373	1	16	0.020224391	1	0.070683977	1	-4015	29563	disjoint			1	5569	FOXA1
chr1	101810325	101810325	-0.239142387	0.239142387	24203	42263	42263	1	1	0.020233523	1	0.070692734	1	-3874	3340	disjoint			1	27	RNU6-31P
chr5	3511975	3511975	-0.239134409	0.239134409	370382	235858	235858	1	1	0.020238717	1	0.070697677	1	0	26989	inside		-24233	1	118943	LINC01019
chr22	30736949	30736949	-0.23909395	0.23909395	309144	834536	834536	1	1	0.020267395	1	0.070724774	1	0	4315	inside		8972	1	24937	SF3A1
chr10	134555280	134555280	0.239076627	0.239076627	72328	484319	484319	1	3	0.020279715	1	0.070736416	1	0	31555	inside		-41704	1	175566	INPP5A
chr2	151776216	151776216	0.239001638	0.239001638	269512	121131	121131	1	1	0.020332605	1	0.070786421	1	328512	32129	disjoint			1	13662	RBM43
chr22	38434179	38434179	-0.238596522	0.238596522	311229	838160	838160	1	1	0.020625985	1	0.071065123	1	19083	71345	disjoint			1	18447	PICK1
chr1	43814169	43814169	0.238510144	0.238510144	15334	27595	27595	1	3	0.020690718	1	0.071126619	1	0	35936	inside		-5966	1	16661	MPL
chr12	114851495	114851495	-0.238482044	0.238482044	119860	569112	569112	1	1	0.020710313	1	0.071145111	1	-858	22424	disjoint			1	4079	TBX5-AS1
chr6	168608499	168608499	0.238382546	0.238382546	423257	329716	329716	1	1	0.020784053	1	0.071215113	1	99085	14882	disjoint			1	12819	DACT2
chr7	41225749	41225749	-0.238279949	0.238279949	432613	346887	346887	1	1	0.020860604	1	0.071287924	1	-325383	61216	disjoint			1	67311	SUGCT
chr15	71747687	71747687	-0.238269179	0.238269179	165172	646814	646814	1	1	0.020869109	1	0.071295953	1	0	61510	inside		212699	1	491262	THSD4
chr20	59998232	59998232	-0.238227287	0.238227287	297247	814517	814517	1	1	0.020901626	1	0.071326839	1	0	934	inside		170750	1	688192	CDH4
chr1	79118191	79118191	0.238192538	0.238192538	21309	37626	37626	1	1	0.020926666	1	0.071350525	1	0	5267	inside		2714	1	14287	IFI44
chr12	64680448	64680448	0.238155493	0.238155493	112083	556543	556543	1	1	0.020953689	1	0.071376167	1	0	8461	inside		19685	1	123583	C12orf56
chr1	171083174	171083174	-0.238154202	0.238154202	33304	59219	59219	1	1	0.020954617	1	0.07137702	1	0	20359	inside		-3785	1	26942	FMO3
chr7	27171528	27171528	-0.238117595	0.238117595	429954	342597	342597	1	32	0.020981689	1	0.071402763	1	-1129	29730	disjoint			1	2274	HOXA4
chr15	101228329	101228329	0.238111155	0.238111155	171736	658028	658028	1	1	0.020986507	1	0.071407379	1	-36425	11412	disjoint			1	49150	ASB7
chr8	74514105	74514105	0.238019037	0.238019037	463733	399142	399142	1	1	0.021057111	1	0.071473893	1	0	24973	inside		49858	1	195697	STAU2
chr3	167647826	167647826	-0.238005441	0.238005441	340305	186157	186157	1	1	0.021066043	1	0.071482324	1	-6029	53201	disjoint			1	28062	LRRC77P
chr8	132002814	132002814	0.237998626	0.237998626	471618	410833	410833	1	1	0.021071287	1	0.071487191	1	0	8015	inside		-50021	1	260289	ADCY8
chr9	74915849	74915849	0.23797365	0.23797365	480001	424459	424459	1	2	0.021090205	1	0.07150503	1	-47373	71871	disjoint			1	104210	GDA
chr5	37107062	37107062	0.23796962	0.23796962	374246	241516	241516	1	1	0.021093818	1	0.071508568	1	0	54175	inside		732	1	143201	CPLANE1
chr6	22148738	22148738	-0.237900451	0.237900451	400780	284513	284513	1	2	0.021144726	1	0.071557042	1	0	34094	inside		1855	1	47734	CASC15
chr20	3732920	3732920	-0.237864932	0.237864932	286171	796630	796630	1	2	0.021171346	1	0.071582434	1	0	8656	inside		-838	1	20442	HSPA12B
chr7	156157852	156157852	-0.237687821	0.237687821	450265	376370	376370	1	3	0.021305454	1	0.071709441	1	72631	27123	disjoint			1	7800	LOC285889
chr22	39323204	39323204	-0.237680213	0.237680213	311600	838870	838870	1	1	0.021310547	1	0.071714158	1	30323	16500	disjoint			1	5662	APOBEC3A
chr5	140711852	140711852	0.237659955	0.237659955	387724	263387	263387	1	1	0.021326229	1	0.071728885	1	0	46665	inside		1600	1	182297	PCDHGA1
chr9	136522927	136522927	0.237620635	0.237620635	490745	440048	440048	1	5	0.021357014	1	0.071758065	1	0	14329	inside		-1539	1	22982	DBH
chr8	61764676	61764676	0.237610821	0.237610821	462118	396508	396508	1	1	0.021364466	1	0.071765116	1	0	45363	inside		-15910	1	126769	CHD7
chr10	133651612	133651612	-0.23756715	0.23756715	71826	483157	483157	1	4	0.021398313	1	0.071797332	1	-29077	33759	disjoint			1	17802	LINC01164
chr2	56151165	56151165	0.237532204	0.237532204	255709	99133	99133	1	12	0.021424432	1	0.071822171	1	0	17855	inside		-133	1	58202	EFEMP1
chr12	25801654	25801654	0.237228399	0.237228399	105258	543896	543896	1	8	0.021662638	1	0.07204851	1	-158	14132	disjoint			1	152246	LMNTD1
chr4	113776216	113776216	-0.237207514	0.237207514	360553	219527	219527	1	1	0.021680051	1	0.072065145	1	0	27329	inside		36977	1	565658	ANK2
chr11	124439146	124439146	-0.237175294	0.237175294	97679	530824	530824	1	2	0.021704589	1	0.07208878	1	819	33290	disjoint			1	981	OR8A1
chr10	25252204	25252204	-0.237146305	0.237146305	52813	452419	452419	1	2	0.021727672	1	0.072110709	1	-10671	47496	disjoint			1	97287	PRTFDC1
chr2	154332333	154332333	0.237138591	0.237138591	269864	121656	121656	1	1	0.021733217	1	0.072115877	1	1519	46976	disjoint			1	1471	RPRM
chr7	152272077	152272077	0.237069439	0.237069439	449465	374997	374997	1	1	0.021787036	1	0.072166861	1	71510	58672	disjoint			1	29664	XRCC2
chr20	31803710	31803710	-0.236992483	0.236992483	290089	802998	802998	1	2	0.021845145	1	0.072222411	1	1425	10225	disjoint			1	10425	BPIFA3
chr1	173236927	173236927	0.23699039	0.23699039	33682	59786	59786	1	1	0.021846851	1	0.072224016	1	0	1982	inside		32728	1	242096	LOC100506023
chr12	54354974	54354974	-0.236955184	0.236955184	110070	552393	552393	1	2	0.021874902	1	0.072250737	1	1118	206	disjoint			1	12649	HOTAIR
chr4	23890206	23890206	-0.236928607	0.236928607	351461	205151	205151	1	2	0.021896078	1	0.07227086	1	0	6254	inside		-1494	1	7397	PPARGC1A
chr7	99541626	99541626	-0.236858871	0.236858871	440590	360009	360009	1	1	0.021948968	1	0.072321166	1	-14383	31128	disjoint			1	6352	GJC3
chr6	32610971	32610971	0.236798093	0.236798093	403965	296705	296705	1	3	0.021996464	1	0.072366554	1	0	29222	inside		-458	1	1043	HLA-DQA1
chr14	93070397	93070397	-0.236793289	0.236793289	150229	621089	621089	1	1	0.022000453	1	0.072370343	1	0	61554	inside		27818	1	112756	RIN3
chr20	43883546	43883546	0.236705445	0.236705445	292992	807866	807866	1	7	0.022071584	1	0.072437434	1	-340	54671	disjoint			1	2328	SLPI
chr16	53886731	53886731	0.236660603	0.236660603	182800	678896	678896	1	1	0.02210784	1	0.072471983	1	0	59861	inside		148856	1	410505	FTO
chr1	44067587	44067587	-0.236634575	0.236634575	15459	27835	27835	1	1	0.022128138	1	0.072491202	1	0	49592	inside		3842	1	25599	PTPRF
chr11	319667	319667	-0.236517024	0.236517024	73058	486177	486177	1	2	0.022218337	1	0.072577136	1	6	4726	disjoint			1	1242	IFITM3
chr20	40155253	40155253	0.236460695	0.236460695	292264	806645	806645	1	1	0.022263224	1	0.072619865	1	0	64968	inside		29804	1	121685	CHD6
chr2	238525820	238525820	0.236457877	0.236457877	283012	142865	142865	1	2	0.022265231	1	0.072621822	1	10404	69992	disjoint			1	154067	LRRFIP1
chr2	223166909	223166909	0.236372031	0.236372031	279627	137487	137487	1	8	0.022333401	1	0.072686404	1	0	13137	inside		-3027	1	7071	CCDC140
chr20	34716520	34716520	0.23631225	0.23631225	290957	804535	804535	1	1	0.02238185	1	0.072732545	1	0	16977	inside		16262	1	120464	EPB41L1
chr8	38782090	38782090	0.236249869	0.236249869	459220	391940	391940	1	1	0.022432206	1	0.072780167	1	0	50341	inside		23337	1	72678	PLEKHA2
chr11	11431532	11431532	-0.236185987	0.236185987	76832	494201	494201	1	1	0.022483315	1	0.07282824	1	0	31890	inside		139111	1	351141	GALNT18
chr18	22720427	22720427	0.236064309	0.236064309	219060	745923	745923	1	1	0.022579386	1	0.072919493	1	0	23278	inside		78539	1	290327	ZNF521
chr1	23537939	23537939	0.236051918	0.236051918	9026	16377	16377	1	2	0.022589723	1	0.072929203	1	-16717	30068	disjoint			1	2835	HTR1D
chr3	50300268	50300268	-0.236050791	0.236050791	324821	161520	161520	1	1	0.0225903	1	0.07292978	1	-3482	25729	disjoint			1	7946	GNAI2
chr2	131792238	131792238	0.23602922	0.23602922	267282	117952	117952	1	10	0.022607512	1	0.072946088	1	0	38561	inside		-12598	1	116312	ARHGEF4
chr5	40406395	40406395	0.235743893	0.235743893	374795	242329	242329	1	1	0.022839722	1	0.073166607	1	273637	48317	disjoint			1	13806	PTGER4
chr12	124702221	124702221	-0.235691927	0.235691927	122570	574077	574077	1	1	0.022883203	1	0.073208231	1	0	2685	inside		-98349	1	342809	ZNF664-RFLNA
chr1	3774827	3774827	-0.235574617	0.235574617	2190	4999	4999	1	8	0.022978772	1	0.073299133	1	0	14877	inside		982	1	28149	DFFB
chr22	43123664	43123664	-0.235532169	0.235532169	312992	841308	841308	1	1	0.023014024	1	0.073332503	1	-6378	41817	disjoint			1	29160	A4GALT
chr17	46689426	46689426	0.23551693	0.23551693	205853	722032	722032	1	3	0.023026193	1	0.073343944	1	282	29761	disjoint			1	2594	HOXB8
chr1	167098094	167098094	0.23542233	0.23542233	32561	58036	58036	1	1	0.023103922	1	0.073417935	1	0	70085	inside		-308	1	34332	DUSP27
chr3	12927877	12927877	0.235362046	0.235362046	318018	150174	150174	1	2	0.023153551	1	0.073465657	1	10665	73162	disjoint			1	176076	IQSEC1
chr13	40108007	40108007	-0.23532611	0.23532611	128890	585358	585358	1	4	0.023183308	1	0.073493984	1	0	3950	inside		-69349	1	260328	LHFPL6
chr9	138021715	138021715	0.235189578	0.235189578	491407	440959	440959	1	2	0.023294658	1	0.073599714	1	-8685	4820	disjoint			1	15545	OLFM1
chr2	62196651	62196651	-0.235086765	0.235086765	256336	100127	100127	1	1	0.023380191	1	0.073681132	1	0	13020	inside		63848	1	230403	COMMD1
chr10	121069572	121069572	-0.235079806	0.235079806	68944	478234	478234	1	2	0.023386489	1	0.073687003	1	0	27325	inside		101637	1	228419	GRK5
chr7	55322307	55322307	0.235075263	0.235075263	434969	350561	350561	1	3	0.023389826	1	0.073690215	1	-47276	16074	disjoint			1	97492	EGFR
chr11	14927549	14927549	0.234960798	0.234960798	77636	495398	495398	1	3	0.023487728	1	0.0737835	1	-13798	9129	disjoint			1	14196	CYP2R1
chr17	49667533	49667533	-0.234812721	0.234812721	207006	724351	724351	1	1	0.023609215	1	0.07389879	1	40141	47426	disjoint			1	529704	CA10
chr1	219920893	219920893	-0.234664678	0.234664678	41683	72226	72226	1	1	0.023731354	1	0.074014431	1	0	45074	inside		62124	1	273221	SLC30A10
chr4	189254271	189254271	-0.234595993	0.234595993	368542	232139	232139	1	1	0.023791144	1	0.07407121	1	67619	34070	disjoint			1	85130	LINC01060
chr17	78775814	78775814	-0.234515334	0.234515334	214401	737194	737194	1	4	0.023860243	1	0.074137097	1	0	48751	inside		-164359	1	421549	RPTOR
chr3	68054720	68054720	0.23450739	0.23450739	328057	166816	166816	1	2	0.023867719	1	0.074144273	1	0	34699	inside		1361	1	541413	TAFA1
chr4	162498687	162498687	0.234496213	0.234496213	365391	226945	226945	1	2	0.023877354	1	0.074153305	1	0	47273	inside		193643	1	780143	FSTL5
chr8	91649477	91649477	-0.234453758	0.234453758	465207	401471	401471	1	1	0.023913359	1	0.074187579	1	0	14934	inside		15254	1	169637	TMEM64
chr12	52281810	52281810	-0.234326821	0.234326821	109187	550617	550617	1	12	0.024018562	1	0.074287538	1	0	30613	inside		14	1	3710	ANKRD33
chr16	5482346	5482346	0.234134177	0.234134177	175450	666232	666232	1	2	0.024180043	1	0.074440689	1	-334557	16149	disjoint			1	13489	EEF2KMT
chr2	86439059	86439059	-0.234105669	0.234105669	260400	106895	106895	1	1	0.024203703	1	0.074463195	1	0	39775	inside		-1418	1	13922	MRPL35
chr6	32634362	32634362	0.234086003	0.234086003	403974	296751	296751	1	7	0.024220262	1	0.074478901	1	0	29236	inside		-104	1	5071	HLA-DQB1
chr15	59618188	59618188	0.234023238	0.234023238	161906	641697	641697	1	1	0.024272576	1	0.074528204	1	0	36980	inside		-46883	1	236904	MYO1E
chr6	32526021	32526021	0.233990691	0.233990691	403933	296614	296614	1	12	0.024301404	1	0.074555427	1	0	29296	inside		3554	1	29689	HLA-DRB6
chr20	1865030	1865030	0.233835735	0.233835735	285628	795555	795555	1	1	0.024436691	1	0.074683261	1	9783	11604	disjoint			1	45728	SIRPA
chr10	100172110	100172110	0.233721563	0.233721563	64988	471438	471438	1	1	0.024536977	1	0.074777902	1	0	66068	inside		-2868	1	20220	PYROXD2
chr8	143561205	143561205	-0.233719681	0.233719681	473900	414416	414416	1	4	0.024538808	1	0.074779608	1	0	48700	inside		15828	1	80992	ADGRB1
chr8	124248094	124248094	-0.233678654	0.233678654	469710	408313	408313	1	2	0.024575917	1	0.074814734	1	0	66407	inside		-5544	1	21443	C8orf76
chr7	31851648	31851648	0.23364485	0.23364485	431076	344634	344634	1	1	0.024604595	1	0.074841782	1	0	39925	inside		22401	1	281799	PDE1C
chr6	5442953	5442953	0.233644487	0.233644487	397543	279726	279726	1	1	0.024604946	1	0.074842133	1	0	5653	inside		181369	1	510233	FARS2
chr7	127741520	127741520	-0.233639902	0.233639902	444566	366701	366701	1	1	0.024608459	1	0.07484542	1	-8861	24954	disjoint			1	374010	SND1
chr17	78253912	78253912	-0.233554004	0.233554004	214146	736720	736720	1	1	0.024683177	1	0.074915697	1	0	49183	inside		19252	1	137922	RNF213
chr2	218375971	218375971	-0.233453856	0.233453856	278486	135317	135317	1	1	0.024772549	1	0.075000904	1	0	57876	inside		227225	1	472571	DIRC3
chr22	26794687	26794687	-0.233298267	0.233298267	308141	832923	832923	1	1	0.024912427	1	0.075132954	1	-15124	21245	disjoint			1	35879	SEZ6L
chr8	37553077	37553077	0.233294204	0.233294204	458756	391080	391080	1	8	0.02491604	1	0.075136316	1	224	62149	disjoint			1	3096	ZNF703
chr12	101988525	101988525	0.233250242	0.233250242	116724	563722	563722	1	5	0.02495646	1	0.075174779	1	184	36887	disjoint			1	90950	MYBPC1
chr7	543509	543509	-0.233180397	0.233180397	424345	331950	331950	1	2	0.025019086	1	0.075234093	1	0	40347	inside		3094	1	12690	PDGFA
chr17	73689498	73689498	-0.233163708	0.233163708	211982	732485	732485	1	2	0.025033813	1	0.075247967	1	0	27801	inside		-14641	1	40741	SAP30BP
chr1	52132416	52132416	0.233163628	0.233163628	17200	31067	31067	1	1	0.025033889	1	0.075248018	1	0	8258	inside		49870	1	172346	OSBPL9
chr14	57265875	57265875	0.23313984	0.23313984	143288	609835	609835	1	3	0.025053685	1	0.07526686	1	1550	38319	disjoint			1	9770	OTX2
chr4	85246175	85246175	0.233117888	0.233117888	357648	214871	214871	1	1	0.025072779	1	0.075284825	1	168261	37660	disjoint			1	4952	NKX6-1
chr17	47968096	47968096	0.233083153	0.233083153	206331	723050	723050	1	3	0.025104819	1	0.075315134	1	-41897	57806	disjoint			1	2928	FLJ45513
chr22	39548131	39548131	-0.233027055	0.233027055	311697	839028	839028	1	2	0.02515668	1	0.075363935	1	0	21052	inside		-407	1	21760	CBX7
chr1	1362340	1362340	0.232996972	0.232996972	565	1361	1361	1	1	0.025183552	1	0.075389502	1	0	52791	inside		-827	1	1660	TMEM88B
chr12	123752805	123752805	-0.232933598	0.232933598	122258	573502	573502	1	9	0.025242062	1	0.075444851	1	0	63139	inside		-4058	1	11347	CDK2AP1
chr12	98150321	98150321	0.232838961	0.232838961	116302	562972	562972	1	2	0.025324986	1	0.075523182	1	-26	52724	disjoint			1	26470	LOC643711
chr16	1143566	1143566	0.23281211	0.23281211	173034	660806	660806	1	3	0.025349524	1	0.075546416	1	0	33341	inside		-2678	1	8019	C1QTNF8
chr15	70816640	70816640	0.232785183	0.232785183	164933	646462	646462	1	1	0.025374313	1	0.075569624	1	130253	43810	disjoint			1	108958	UACA
chr10	71254679	71254679	-0.232566746	0.232566746	58805	461756	461756	1	3	0.025572576	1	0.0757575	1	0	21280	inside		-12744	1	56198	TSPAN15
chr21	45724054	45724054	-0.232485252	0.232485252	303952	825734	825734	1	1	0.025647295	1	0.07582838	1	0	41007	inside		4129	1	27337	PFKL
chr1	7449057	7449057	-0.232390222	0.232390222	3313	6974	6974	1	1	0.025735537	1	0.075911956	1	0	20279	inside		-380709	1	984383	CAMTA1
chr21	38919676	38919676	0.232355298	0.232355298	301886	822324	822324	1	1	0.025768355	1	0.075943419	1	-31997	15871	disjoint			1	26593	DYRK1A
chr4	107507213	107507213	0.232299635	0.232299635	359824	218287	218287	1	1	0.025818862	1	0.075991291	1	-218621	2208	disjoint			1	9253	GIMD1
chr3	38578179	38578179	-0.232268076	0.232268076	321841	155965	155965	1	1	0.025848218	1	0.076019492	1	-10383	73233	disjoint			1	30034	EXOG
chr6	24357816	24357816	-0.232185667	0.232185667	400947	284734	284734	1	11	0.025922635	1	0.076089745	1	0	40154	inside		-25704	1	211538	DCDC2
chr18	24127237	24127237	-0.232164911	0.232164911	219195	746115	746115	1	1	0.025941679	1	0.076108086	1	0	26472	inside		92363	1	202492	KCTD1
chr12	65181865	65181865	-0.23212248	0.23212248	112204	556743	556743	1	1	0.025980418	1	0.076145019	1	0	20561	inside		2074	1	95008	TBC1D30
chr11	64085973	64085973	0.23208337	0.23208337	85200	508923	508923	1	20	0.026015444	1	0.076178389	1	0	22865	inside		413	1	3736	PRDX5
chr1	236063981	236063981	0.232067327	0.232067327	45466	78368	78368	1	1	0.026030247	1	0.076192314	1	-16973	7728	disjoint			1	57386	LYST
chr2	167241254	167241254	-0.232049316	0.232049316	271368	123931	123931	1	1	0.026046431	1	0.076207519	1	-8757	51724	disjoint			1	180801	SCN9A
chr5	2352730	2352730	0.232027587	0.232027587	370134	235417	235417	1	1	0.026067406	1	0.076227164	1	393549	13480	disjoint			1	5491	IRX2
chr5	39543818	39543818	0.231978173	0.231978173	374715	242239	242239	1	2	0.026112092	1	0.076269617	1	-118483	14093	disjoint			1	53560	DAB2
chr17	36718198	36718198	0.231959141	0.231959141	202125	714609	714609	1	1	0.026129655	1	0.076286177	1	0	62746	inside		499	1	43167	SRCIN1
chr3	52728804	52728804	0.231932668	0.231932668	325547	163062	163062	1	1	0.026153114	1	0.076308632	1	0	46138	inside		300	1	11545	GLT8D1
chr1	16479049	16479049	-0.231928919	0.231928919	6395	12133	12133	1	1	0.026156702	1	0.07631202	1	0	16193	inside		-3533	1	20499	EPHA2
chr12	30948464	30948464	-0.231878535	0.231878535	106093	545151	545151	1	7	0.026205076	1	0.076357859	1	151	1060	disjoint			1	7031	LINC00941
chr6	31146845	31146845	-0.23184075	0.23184075	403185	292399	292399	1	8	0.026240152	1	0.076391079	1	-1169	561	disjoint			1	4165	PSORS1C3
chr16	88292973	88292973	-0.231707421	0.231707421	191208	693814	693814	1	2	0.02636337	1	0.076506895	1	-182049	43466	disjoint			1	107301	BANP
chr2	232260116	232260116	-0.23167961	0.23167961	281148	139748	139748	1	6	0.026391045	1	0.076533039	1	219	70499	disjoint			1	5541	B3GNT7
chr8	124013355	124013355	0.231620255	0.231620255	469631	408136	408136	1	2	0.026445892	1	0.076585052	1	12049	60008	disjoint			1	29260	DERL1
chr17	35685086	35685086	0.231587356	0.231587356	201855	714161	714161	1	2	0.026476854	1	0.076614432	1	0	28894	inside		-30973	1	74321	ACACA
chr2	239046684	239046684	-0.231543533	0.231543533	283220	143228	143228	1	9	0.026520586	1	0.07665563	1	679	32298	disjoint			1	14185	KLHL30
chr9	129174148	129174148	-0.231535087	0.231535087	487956	435637	435637	1	1	0.026527837	1	0.076662455	1	0	68533	inside		35426	1	130599	MVB12B
chr9	137253049	137253049	-0.231508003	0.231508003	491067	440484	440484	1	1	0.026552651	1	0.076685714	1	0	51404	inside		34733	1	114116	RXRA
chr5	142065819	142065819	-0.231507747	0.231507747	388241	264456	264456	1	16	0.026552927	1	0.07668599	1	0	18452	inside		-11816	1	105893	FGF1
chr17	55243402	55243402	0.231496539	0.231496539	207589	725241	725241	1	1	0.026562763	1	0.076695173	1	-44692	63479	disjoint			1	24772	AKAP1
chr6	128452894	128452894	-0.231455583	0.231455583	416020	318284	318284	1	1	0.026602882	1	0.07673341	1	0	49609	inside		131762	1	520739	PTPRK
chr5	149575123	149575123	-0.2314208	0.2314208	389635	266606	266606	1	3	0.02663708	1	0.076766128	1	0	54336	inside		5603	1	21116	SLC6A7
chr10	105206255	105206255	0.231341833	0.231341833	66395	474180	474180	1	1	0.026712501	1	0.076837836	1	-236	19185	disjoint			1	49608	PDCD11
chr12	64667353	64667353	-0.231326876	0.231326876	112082	556542	556542	1	1	0.026726025	1	0.076850757	1	0	8461	inside		6590	1	123583	C12orf56
chr1	173572273	173572273	0.231316834	0.231316834	33744	59871	59871	1	3	0.026734907	1	0.076858962	1	-40	26636	disjoint			1	78316	SLC9C2
chr8	144488011	144488011	-0.231208149	0.231208149	474362	415359	415359	1	1	0.026838529	1	0.07695709	1	-21621	8204	disjoint			1	15366	RHPN1
chr6	166822387	166822387	-0.231170264	0.231170264	422570	328441	328441	1	2	0.026874233	1	0.076990635	1	467	51272	disjoint			1	452918	RPS6KA2
chr4	7788250	7788250	0.231117686	0.231117686	349506	202020	202020	1	7	0.026924162	1	0.077037805	1	0	50702	inside		27810	1	181214	AFAP1
chr5	9265842	9265842	-0.231095626	0.231095626	371206	237169	237169	1	3	0.026945539	1	0.077058178	1	0	68906	inside		230704	1	511096	SEMA5A
chr10	109684216	109684216	0.231068766	0.231068766	67004	475121	475121	1	1	0.026969074	1	0.077080433	1	-759750	8196	disjoint			1	586046	SORCS1
chr12	107699855	107699855	-0.23100247	0.23100247	117810	565476	565476	1	1	0.027030921	1	0.077138969	1	12342	9252	disjoint			1	341223	BTBD11
chr7	115977777	115977777	0.230907951	0.230907951	443342	364763	364763	1	1	0.027120845	1	0.077223874	1	0	67168	inside		47871	1	216285	CAV2
chr5	118725443	118725443	0.230792163	0.230792163	383660	256221	256221	1	1	0.027233074	1	0.077329981	1	0	22838	inside		-4851	1	38699	TNFAIP8
chr10	71646582	71646582	0.23073278	0.23073278	58937	461953	461953	1	1	0.02729038	1	0.077384226	1	0	10463	inside		-72322	1	157261	COL13A1
chr20	11668904	11668904	0.230716081	0.230716081	287321	798400	798400	1	1	0.027307265	1	0.077400309	1	202573	18991	disjoint			1	35767	BTBD3
chr16	68317479	68317479	0.230711304	0.230711304	185520	683964	683964	1	1	0.027312308	1	0.077405151	1	0	69078	inside		8885	1	27129	SLC7A6
chr17	41633780	41633780	0.230669631	0.230669631	204100	718695	718695	1	1	0.027351876	1	0.077442862	1	-9980	17367	disjoint			1	18590	ETV4
chr2	177024947	177024947	-0.230668341	0.230668341	273093	126863	126863	1	7	0.027353331	1	0.077444267	1	3858	29799	disjoint			1	9022	HOXD3
chr10	90639829	90639829	0.230636542	0.230636542	62933	468038	468038	1	11	0.027384719	1	0.077473823	1	115	48874	disjoint			1	94967	STAMBPL1
chr22	39471706	39471706	0.230615942	0.230615942	311656	838966	838966	1	2	0.027404791	1	0.077492892	1	0	50855	inside		-12042	1	47076	APOBEC3G
chr18	13549506	13549506	-0.23058894	0.23058894	218166	744532	744532	1	1	0.027431061	1	0.077518032	1	0	58699	inside		-103247	1	265414	LDLRAD4
chr16	73097057	73097057	0.230579549	0.230579549	186918	686498	686498	1	5	0.027440244	1	0.077526964	1	-4523	36941	disjoint			1	275749	ZFHX3
chr2	64495626	64495626	-0.230544057	0.230544057	256723	100766	100766	1	1	0.027474743	1	0.077559456	1	-63007	13072	disjoint			1	20407	LINC00309
chr8	143262517	143262517	-0.230507637	0.230507637	473737	414097	414097	1	6	0.027512453	1	0.077594833	1	-4738	2891	disjoint			1	80	MIR4472-1
chr1	156863123	156863123	-0.230489283	0.230489283	30403	54277	54277	1	9	0.027530217	1	0.077611443	1	400	32088	disjoint			1	22704	PEAR1
chr4	39716040	39716040	0.230455811	0.230455811	353003	207392	207392	1	1	0.027562835	1	0.077642179	1	0	28865	inside		16281	1	84652	UBE2K
chr15	51970513	51970513	-0.230426039	0.230426039	160692	639685	639685	1	1	0.02759352	1	0.077671459	1	3037	27773	disjoint			1	39674	SCG3
chr17	47892591	47892591	-0.230309706	0.230309706	206284	722978	722978	1	1	0.027709587	1	0.077780953	1	0	7085	inside		-13867	1	39650	KAT7
chr17	40464780	40464780	-0.23026111	0.23026111	203654	717626	717626	1	3	0.027759166	1	0.07782757	1	563	55393	disjoint			1	75171	STAT3
chr7	15651770	15651770	0.230221982	0.230221982	428139	339635	339635	1	1	0.027796801	1	0.077862622	1	0	35327	inside		933	1	75472	MEOX2
chr9	89140327	89140327	-0.230167852	0.230167852	481233	426152	426152	1	1	0.027849516	1	0.077912024	1	-170925	60888	disjoint			1	4042	TUT7
chr20	52821599	52821599	-0.230141175	0.230141175	295622	811905	811905	1	1	0.027876713	1	0.077937917	1	2903	40970	disjoint			1	11991	PFDN4
chr12	132920348	132920348	0.23008736	0.23008736	124787	578223	578223	1	1	0.027930683	1	0.077989051	1	-14443	38509	disjoint			1	81913	GALNT9
chr10	98031125	98031125	0.230061004	0.230061004	64313	470317	470317	1	4	0.027956927	1	0.07801384	1	0	28065	inside		-208	1	79879	BLNK
chr10	99522843	99522843	-0.230051799	0.230051799	64813	471170	471170	1	1	0.02796606	1	0.078022697	1	-2179	8964	disjoint			1	22431	ZFYVE27
chr20	13201328	13201328	0.229979602	0.229979602	287441	798591	798591	1	27	0.028038997	1	0.078091595	1	1090	11589	disjoint			1	78880	ISM1
chr12	109025846	109025846	-0.229956131	0.229956131	118135	565984	565984	1	2	0.02806351	1	0.078114778	1	0	52116	inside		-1824	1	11617	SELPLG
chr10	134604444	134604444	0.229955993	0.229955993	72376	484468	484468	1	1	0.028063586	1	0.078114854	1	-4907	65556	disjoint			1	1218	NKX6-2
chr11	63623533	63623533	-0.229917434	0.229917434	84951	508265	508265	1	1	0.028103278	1	0.078152313	1	0	16623	inside		17133	1	72093	MARK2
chr20	47378705	47378705	0.229913953	0.229913953	294154	809781	809781	1	1	0.028106264	1	0.078155073	1	0	48944	inside		-65715	1	203628	PREX1
chr17	32059346	32059346	0.229880754	0.229880754	201024	712686	712686	1	1	0.028139383	1	0.078186486	1	0	33792	inside		-424479	1	1143720	ASIC2
chr3	45166253	45166253	0.229840345	0.229840345	323152	158237	158237	1	3	0.028179076	1	0.078224272	1	0	53701	inside		14522	1	36184	CDCP1
chr3	122641248	122641248	-0.229827872	0.229827872	333229	174697	174697	1	8	0.028191245	1	0.078235864	1	0	42115	inside		486	1	105898	SEMA5B
chr21	41990060	41990060	-0.229808088	0.229808088	302485	823237	823237	1	1	0.028211292	1	0.078254456	1	0	15757	inside		-228979	1	834697	DSCAM
chr4	41880440	41880440	0.229800529	0.229800529	353513	208198	208198	1	10	0.028218844	1	0.078261607	1	56697	44085	disjoint			1	25688	TMEM33
chr18	32956723	32956723	-0.229790743	0.229790743	219881	747273	747273	1	12	0.028228353	1	0.078270714	1	0	21968	inside		-578	1	10641	ZNF396
chr13	113784663	113784663	-0.229771125	0.229771125	137542	599154	599154	1	6	0.028247723	1	0.07828898	1	0	17494	inside		7550	1	26731	F10
chr8	121628381	121628381	0.229768503	0.229768503	469274	407673	407673	1	1	0.028250483	1	0.07829164	1	0	54988	inside		45881	1	241810	SNTB1
chr2	24837421	24837421	0.22974272	0.22974272	249856	89961	89961	1	1	0.02827605	1	0.0783155	1	0	67385	inside		30076	1	186226	NCOA1
chr12	58246871	58246871	-0.229645477	0.229645477	111502	555667	555667	1	1	0.028373776	1	0.078408987	1	-6124	3617	disjoint			1	27038	CTDSP2
chr6	29576329	29576329	-0.229554722	0.229554722	402392	288605	288605	1	2	0.028468592	1	0.078498458	1	0	22287	inside		6324	1	30958	GABBR1
chr2	69097505	69097505	0.229491429	0.229491429	257644	102134	102134	1	1	0.0285333	1	0.078559478	1	0	25452	inside		-1144	1	6037	BMP10
chr22	24594163	24594163	0.229457148	0.229457148	307568	832026	832026	1	1	0.028568351	1	0.078592196	1	-9089	46801	disjoint			1	7631	SUSD2
chr10	92720690	92720690	0.229442512	0.229442512	63282	468617	468617	1	1	0.028583004	1	0.078606045	1	-39658	24958	disjoint			1	9176	ANKRD1
chr12	121203948	121203948	0.229435023	0.229435023	121292	571699	571699	1	1	0.028591434	1	0.078613899	1	0	9273	inside		3635	1	141843	SPPL3
chr18	42526328	42526328	-0.22941826	0.22941826	220600	748240	748240	1	1	0.028608219	1	0.078629906	1	0	23645	inside		-122147	1	387613	SETBP1
chr16	57712105	57712105	-0.229335297	0.229335297	183829	680751	680751	1	1	0.028693426	1	0.078710471	1	0	18331	inside		9948	1	21134	ADGRG3
chr20	62466483	62466483	-0.229325396	0.229325396	298627	817041	817041	1	1	0.02870424	1	0.078720783	1	-3886	11473	disjoint			1	86723	ZBTB46
chr3	121265661	121265661	-0.229307962	0.229307962	332944	174168	174168	1	6	0.028723359	1	0.078738748	1	-808	5768	disjoint			1	114581	POLQ
chr2	58217414	58217414	-0.229296736	0.229296736	255807	99276	99276	1	1	0.028734724	1	0.078749587	1	0	58516	inside		82628	1	252270	VRK2
chr4	184256627	184256627	0.229284159	0.229284159	367369	230053	230053	1	1	0.028747746	1	0.078761505	1	-13048	723	disjoint			1	663	CLDN24
chr11	117699436	117699436	0.229276449	0.229276449	95716	527451	527451	1	2	0.028756603	1	0.078770035	1	0	2683	inside		8646	1	56957	FXYD6-FXYD2
chr6	84090476	84090476	-0.229273358	0.229273358	411226	310530	310530	1	1	0.02875994	1	0.078773247	1	0	35232	inside		-50462	1	220829	ME1
chr15	25463385	25463385	0.229253465	0.229253465	155746	631211	631211	1	4	0.028780138	1	0.078792265	1	379	68	disjoint			1	82	SNORD115-26
chr2	109253700	109253700	0.229219438	0.229219438	263699	112308	112308	1	1	0.028814863	1	0.078825209	1	0	33680	inside		15998	1	66001	LIMS1
chr16	1426992	1426992	-0.229097805	0.229097805	173260	661396	661396	1	2	0.028941468	1	0.078944136	1	0	53357	inside		10973	1	48687	UNKL
chr4	127891291	127891291	0.229072996	0.229072996	361768	221380	221380	1	1	0.028966282	1	0.078967696	1	662796	25176	disjoint			1	83848	INTU
chr12	122220429	122220429	-0.228944765	0.228944765	121669	572340	572340	1	1	0.029098759	1	0.079092671	1	0	42306	inside		2036	1	13202	RHOF
chr6	10421372	10421372	0.228926523	0.228926523	398383	281044	281044	1	11	0.029118781	1	0.079111463	1	-1575	56454	disjoint			1	10479	TFAP2A
chr7	150543360	150543360	0.228925452	0.228925452	448785	373636	373636	1	1	0.02911991	1	0.079112567	1	0	23506	inside		-15019	1	32311	AOC1
chr3	14581955	14581955	-0.228855594	0.228855594	318649	151133	151133	1	5	0.029192646	1	0.07918159	1	0	63019	inside		-1633	1	52970	GRIP2
chr17	46678719	46678719	-0.228849175	0.228849175	205841	721976	721976	1	1	0.02919922	1	0.079187813	1	0	34337	inside		-984	1	6384	HOXB-AS3
chr7	156836741	156836741	0.228795935	0.228795935	450478	376770	376770	1	4	0.029255548	1	0.079241456	1	-27623	53064	disjoint			1	5568	MNX1-AS1
chr20	55993439	55993439	-0.228788402	0.228788402	296103	812688	812688	1	1	0.029263677	1	0.079249083	1	0	3049	inside		-4839	1	85066
chr1	58290352	58290352	-0.228750949	0.228750949	18668	33446	33446	1	1	0.029302441	1	0.079286116	1	0	14088	inside		-722094	1	1548868	DAB1
chr1	233074257	233074257	-0.228651305	0.228651305	44791	77296	77296	1	1	0.029408799	1	0.079386929	1	12113	65195	disjoint			1	27850	NTPCR
chr9	98931801	98931801	-0.228627936	0.228627936	483232	428897	428897	1	1	0.029433287	1	0.079410689	1	-53108	13922	disjoint			1	9751	LOC158434
chr12	10033894	10033894	0.228575954	0.228575954	103091	540312	540312	1	2	0.029486704	1	0.079461322	1	194	1699	disjoint			1	14345	KLRF2
chr6	14664927	14664927	-0.228489566	0.228489566	399426	282616	282616	1	1	0.029576703	1	0.079546202	1	-527779	70517	disjoint			1	19284	CD83
chr10	94451558	94451558	0.228438185	0.228438185	63606	469155	469155	1	5	0.029631575	1	0.079597913	1	0	28845	inside		1877	1	5728	HHEX
chr10	100104446	100104446	0.228423266	0.228423266	64969	471411	471411	1	1	0.029648787	1	0.079614071	1	38876	66067	disjoint			1	31657	PYROXD2
chr19	17291736	17291736	-0.228270645	0.228270645	233424	770844	770844	1	1	0.029811874	1	0.079767899	1	0	37017	inside		-29921	1	109188	MYO9B
chr15	65341902	65341902	0.228270274	0.228270274	163244	643819	643819	1	9	0.02981215	1	0.079768175	1	0	9405	inside		-3832	1	8027	SLC51B
chr9	38421899	38421899	0.228266342	0.228266342	479187	423351	423351	1	1	0.029816716	1	0.079772415	1	0	30932	inside		-2545	1	17920	IGFBPL1
chr18	51094795	51094795	-0.228225046	0.228225046	221894	750177	750177	1	1	0.029860599	1	0.079813764	1	-32522	14456	disjoint			1	601132	DCC
chr17	36717733	36717733	0.228194224	0.228194224	202124	714608	714608	1	1	0.029892313	1	0.079843672	1	0	62746	inside		34	1	43167	SRCIN1
chr4	42174931	42174931	0.228191983	0.228191983	353555	208309	208309	1	1	0.029894772	1	0.079846105	1	-20036	33067	disjoint			1	42026	BEND4
chr6	10060938	10060938	0.228143746	0.228143746	398291	280852	280852	1	2	0.029948816	1	0.079896913	1	335978	56452	disjoint			1	22882	TFAP2A
chr1	38461540	38461540	-0.228111698	0.228111698	13710	24787	24787	1	3	0.029982964	1	0.079929305	1	902	18585	disjoint			1	8746	FHL3
chr8	56361901	56361901	-0.228104543	0.228104543	461327	395289	395289	1	2	0.029990466	1	0.07993643	1	0	8136	inside		-76809	1	423694	XKR4
chr7	2426947	2426947	0.228068228	0.228068228	425713	335221	335221	1	2	0.030030661	1	0.079974568	1	-6570	67440	disjoint			1	4768	EIF3B
chr1	2038661	2038661	-0.22803315	0.22803315	1002	2371	2371	1	5	0.030068873	1	0.080010798	1	0	46348	inside		2506	1	80680	PRKCZ
chr18	55324611	55324611	0.227996841	0.227996841	222445	751015	751015	1	1	0.030107888	1	0.080047731	1	0	40975	inside		10952	1	156669	ATP8B1
chr5	3883117	3883117	-0.227858415	0.227858415	370463	236005	236005	1	1	0.030257677	1	0.080188964	1	-281600	60298	disjoint			1	5350	IRX1
chr20	5763015	5763015	-0.227822384	0.227822384	286652	797425	797425	1	2	0.030297445	1	0.080226624	1	0	12842	inside		31972	1	113517	SHLD1
chr1	57277388	57277388	-0.227813582	0.227813582	18548	33285	33285	1	1	0.03030723	1	0.080235857	1	0	16417	inside		-7981	1	31378	FYB2
chr8	106290539	106290539	0.227578547	0.227578547	467708	405423	405423	1	1	0.030563577	1	0.080477928	1	40608	20876	disjoint			1	485621	ZFPM2
chr13	107252801	107252801	0.227516555	0.227516555	135695	595625	595625	1	1	0.030630192	1	0.080540729	1	17357	26163	disjoint			1	13849	LINC00551
chr3	141809867	141809867	0.227487194	0.227487194	337353	181428	181428	1	2	0.030662207	1	0.080570963	1	0	56482	inside		-58519	1	154525	TFDP2
chr7	1347406	1347406	-0.227466447	0.227466447	424963	333492	333492	1	3	0.030683408	1	0.080591135	1	-70793	30497	disjoint			1	3960	UNCX
chr2	4007443	4007443	0.227458855	0.227458855	246308	84467	84467	1	1	0.030691738	1	0.080599064	1	0	1973	inside		2198	1	16378	LINC01304
chr5	158522899	158522899	0.227358252	0.227358252	391211	269100	269100	1	3	0.030803515	1	0.080704292	1	0	15899	inside		-3889	1	403866	EBF1
chr12	119438529	119438529	-0.227264523	0.227264523	120801	570719	570719	1	2	0.030908091	1	0.080802872	1	0	65624	inside		19229	1	181557	SRRM4
chr19	14049018	14049018	0.22726192	0.22726192	232317	768790	768790	1	11	0.030910625	1	0.08080528	1	0	61537	inside		7018	1	22205	PODNL1
chr17	80171413	80171413	-0.227220081	0.227220081	215360	739593	739593	1	4	0.030956741	1	0.080848912	1	-724	26363	disjoint			1	59204	CCDC57
chr15	89920887	89920887	0.226993553	0.226993553	169356	653947	653947	1	9	0.031204332	1	0.08108333	1	0	22243	inside		9557	1	30389	MIR9-3HG
chr17	70420028	70420028	0.226867301	0.226867301	210782	730293	730293	1	1	0.031344812	1	0.081215054	1	0	1745	inside		20565	1	189481	LINC00673
chr6	108440953	108440953	0.226841321	0.226841321	413576	314339	314339	1	2	0.031371734	1	0.081240195	1	-45012	27474	disjoint			1	33329	OSTM1
chr6	130358043	130358043	0.226834898	0.226834898	416240	318611	318611	1	2	0.031379311	1	0.081247345	1	0	65475	inside		18315	1	122867	L3MBTL3
chr9	127044991	127044991	-0.226811789	0.226811789	487427	434888	434888	1	1	0.031404326	1	0.081270805	1	0	5957	inside		24461	1	94190	NEK6
chr7	32530282	32530282	0.226784029	0.226784029	431173	344777	344777	1	16	0.031436793	1	0.081301339	1	0	21588	inside		-4588	1	9926	LSM5
chr19	44514436	44514436	0.226774734	0.226774734	239471	782636	782636	1	1	0.031447381	1	0.081311275	1	0	59386	inside		-3636	1	10996	ZNF230
chr6	16243376	16243376	-0.226762629	0.226762629	399835	283181	283181	1	1	0.031460227	1	0.081323218	1	0	25714	inside		4565	1	56970	GMPR
chr22	42368882	42368882	0.226711192	0.226711192	312677	840730	840730	1	1	0.031518662	1	0.081378417	1	4049	46483	disjoint			1	21295	SEPTIN3
chr14	101664680	101664680	-0.226658027	0.226658027	152730	625496	625496	1	1	0.03157928	1	0.081435648	1	-125407	2244	disjoint			1	3026	MEG9
chr16	72882495	72882495	0.226621816	0.226621816	186813	686339	686339	1	1	0.031620152	1	0.081474136	1	0	36941	inside		65709	1	275749	ZFHX3
chr13	114290800	114290800	0.226570753	0.226570753	137857	599845	599845	1	11	0.03167919	1	0.081529485	1	0	56475	inside		-4988	1	55700	TFDP1
chr4	147144652	147144652	-0.226513137	0.226513137	363575	224161	224161	1	3	0.031742894	1	0.081589601	1	30485	64727	disjoint			1	267987	SLC10A7
chr12	118407009	118407009	0.226505377	0.226505377	120619	570410	570410	1	9	0.031751977	1	0.081598182	1	-981	26150	disjoint			1	515212	KSR2
chr5	54398555	54398555	0.226501271	0.226501271	375932	244241	244241	1	7	0.031756643	1	0.081602648	1	0	28509	inside		81	1	7607	GZMA
chr17	77100082	77100082	0.226480886	0.226480886	213592	735578	735578	1	3	0.03177925	1	0.081623925	1	0	12264	inside		9743	1	388342	RBFOX3
chr2	114165406	114165406	-0.226476624	0.226476624	264724	113903	113903	1	1	0.031783916	1	0.081628491	1	29862	13003	disjoint			1	58514	CBWD2
chr20	21163727	21163727	0.226433379	0.226433379	288469	800281	800281	1	1	0.031833344	1	0.081674933	1	0	46219	inside		21215	1	84747	KIZ
chr5	192103	192103	-0.226351993	0.226351993	368856	232645	232645	1	13	0.031923945	1	0.081760441	1	0	33072	inside		477	1	3843	LRRC14B
chr16	29296693	29296693	-0.226341846	0.226341846	180049	673698	673698	1	4	0.031935386	1	0.081771054	1	6135	36122	disjoint			1	80607	SNX29P2
chr11	123461363	123461363	-0.226283805	0.226283805	97517	530543	530543	1	1	0.032004359	1	0.081836539	1	0	48630	inside		-19258	1	49637	GRAMD1B
chr8	142505578	142505578	-0.226235789	0.226235789	473509	413749	413749	1	1	0.032059131	1	0.081888401	1	0	33156	inside		-11752	1	73402	MROH5
chr10	1638694	1638694	0.226203373	0.226203373	48460	445326	445326	1	3	0.032096616	1	0.081923502	1	0	5051	inside		-140976	1	556418	ADARB2
chr1	108438612	108438612	-0.226196011	0.226196011	24457	42665	42665	1	1	0.032104971	1	0.081931406	1	0	4855	inside		-68933	1	296083	VAV3
chr21	34451437	34451437	-0.22618065	0.22618065	300779	820496	820496	1	2	0.032122208	1	0.081947614	1	-6709	8622	disjoint			1	2279	OLIG1
chr5	157171503	157171503	0.226084263	0.226084263	390990	268835	268835	1	4	0.032232279	1	0.082051086	1	0	10852	inside		748	1	12992	LSM11
chr6	32546201	32546201	0.226002037	0.226002037	403938	296627	296627	1	1	0.032325916	1	0.082139529	1	0	29296	inside		-5954	1	29689	HLA-DRB6
chr12	69495493	69495493	-0.225947143	0.225947143	112946	557873	557873	1	2	0.032389971	1	0.082199771	1	137824	6747	disjoint			1	34822	CPSF6
chr6	156718288	156718288	-0.225912659	0.225912659	420582	325268	325268	1	5	0.032427506	1	0.082235023	1	380776	48678	disjoint			1	432850	ARID1B
chr7	34161235	34161235	-0.225856512	0.225856512	431465	345219	345219	1	1	0.032493218	1	0.082297196	1	0	14908	inside		-34249	1	250962	BMPER
chr11	36593893	36593893	0.225832432	0.225832432	80807	500716	500716	1	2	0.032520616	1	0.08232339	1	0	50147	inside		4330	1	11748	RAG1
chr8	124203514	124203514	0.225787546	0.225787546	469691	408282	408282	1	1	0.032571022	1	0.082371037	1	0	66553	inside		9248	1	28053	FAM83A
chr2	218088459	218088459	0.225778993	0.225778993	278426	135248	135248	1	1	0.03258141	1	0.082380897	1	60287	57876	disjoint			1	472571	DIRC3
chr1	153606178	153606178	0.225778423	0.225778423	29072	51308	51308	1	12	0.032582012	1	0.082381474	1	0	51507	inside		-390	1	15293	S100A13
chr15	45602921	45602921	-0.225745707	0.225745707	159762	638180	638180	1	1	0.03261912	1	0.082416601	1	-34789	69667	disjoint			1	23705	SLC28A2
chr5	400832	400832	0.225737375	0.225737375	368997	232903	232903	1	4	0.032629708	1	0.082426662	1	0	48672	inside		-37573	1	115704	AHRR
chr17	37808694	37808694	-0.225715603	0.225715603	202518	715378	715378	1	2	0.032656078	1	0.082451652	1	0	6454	inside		-11760	1	27122	STARD3
chr11	69785905	69785905	0.225680117	0.225680117	87887	514725	514725	1	2	0.032697377	1	0.082490793	1	138503	43883	disjoint			1	111245	ANO1
chr4	100565104	100565104	0.225674047	0.225674047	359128	217173	217173	1	1	0.032704628	1	0.082497441	1	-19950	36680	disjoint			1	59915	MTTP
chr19	51018014	51018014	-0.225666649	0.225666649	242149	788228	788228	1	7	0.032714513	1	0.082506825	1	-67	44970	disjoint			1	3091	ASPDH
chr1	47882936	47882936	0.225649727	0.225649727	16576	30020	30020	1	4	0.032734561	1	0.082525919	1	0	19314	inside		-788	1	1981	FOXE3
chr16	54073612	54073612	-0.225587515	0.225587515	182837	678943	678943	1	1	0.032806846	1	0.082594315	1	0	59863	inside		-74767	1	180483	FTO
chr10	94823251	94823251	0.22557443	0.22557443	63679	469278	469278	1	2	0.032822452	1	0.082609018	1	0	30574	inside		2230	1	7434	CYP26C1
chr3	134514284	134514284	0.22552347	0.22552347	336234	179564	179564	1	11	0.032882769	1	0.082665847	1	0	17044	inside		185	1	465209	EPHB1
chr16	87703364	87703364	-0.225519332	0.225519332	190810	693009	693009	1	3	0.032887159	1	0.082670037	1	0	48316	inside		-28397	1	95269	JPH3
chr1	41828130	41828130	-0.225499861	0.225499861	14720	26562	26562	1	4	0.032909615	1	0.082691439	1	116316	15962	disjoint			1	5899	EDN2
chr2	144653440	144653440	0.225423076	0.225423076	268701	120009	120009	1	1	0.033000066	1	0.082776796	1	50141	61017	disjoint			1	386503	GTDC1
chr2	134785761	134785761	-0.225403359	0.225403359	267775	118739	118739	1	5	0.033021166	1	0.082796643	1	98935	1828	disjoint			1	68	MIR3679
chr1	899000	899000	0.225363679	0.225363679	133	288	288	1	5	0.03306663	1	0.082839522	1	0	30341	inside		-229	1	1495	KLHL17
chr16	87574900	87574900	-0.225269182	0.225269182	190726	692863	692863	1	5	0.033180088	1	0.082946482	1	-49440	19905	disjoint			1	85598	ZCCHC14
chr19	3556718	3556718	-0.225268648	0.225268648	228154	760402	760402	1	3	0.033180916	1	0.082947284	1	0	9856	inside		-853	1	13375	MFSD12
chr1	232122557	232122557	-0.225237997	0.225237997	44608	77058	77058	1	2	0.033216619	1	0.082981031	1	0	25280	inside		-54462	1	414459	DISC1
chr4	8095174	8095174	0.225205062	0.225205062	349661	202276	202276	1	1	0.033256237	1	0.083018315	1	0	65454	inside		-34215	1	98007	ABLIM2
chr12	93023781	93023781	-0.225198151	0.225198151	115265	561358	561358	1	1	0.033264165	1	0.083025817	1	72838	30240	disjoint			1	5707	C12orf74
chr7	27164709	27164709	-0.225115697	0.225115697	429948	342559	342559	1	1	0.033361867	1	0.083117647	1	0	29729	inside		-1930	1	20831	HOXA3
chr3	20288465	20288465	-0.225057822	0.225057822	319648	152612	152612	1	1	0.033430915	1	0.083182832	1	-60546	3379	disjoint			1	12184	SGO1-AS1
chr1	38600119	38600119	0.225036307	0.225036307	13787	24918	24918	1	2	0.033457837	1	0.083208323	1	-45118	1762	disjoint			1	99	MIR3659
chr9	1101325	1101325	-0.225027245	0.225027245	475533	417949	417949	1	1	0.03346855	1	0.083218234	1	-43771	5574	disjoint			1	6020	DMRT2
chr2	60580884	60580884	0.225019189	0.225019189	256002	99544	99544	1	1	0.033477834	1	0.083226815	1	33613	3061	disjoint			1	84	MIR4432
chr1	160061098	160061098	0.224999334	0.224999334	31094	55395	55395	1	1	0.03350029	1	0.083248041	1	31	70612	disjoint			1	7490	IGSF8
chr3	119065177	119065177	-0.224982792	0.224982792	332602	173611	173611	1	1	0.033522068	1	0.08326849	1	0	48742	inside		51957	1	125104	ARHGAP31
chr8	37337009	37337009	0.224960939	0.224960939	458683	390972	390972	1	1	0.033548714	1	0.083294132	1	216292	62149	disjoint			1	3096	ZNF703
chr5	92276437	92276437	-0.224954812	0.224954812	380902	251988	251988	1	2	0.033555438	1	0.083300455	1	468628	36274	disjoint			1	171939	NR2F1-AS1
chr2	131010115	131010115	-0.224932534	0.224932534	267098	117615	117615	1	2	0.033582711	1	0.083325946	1	-54081	7591	disjoint			1	6717	TUBA3E
chr17	47899963	47899963	0.224862584	0.224862584	206287	722981	722981	1	1	0.033667918	1	0.083406411	1	0	7087	inside		-6495	1	13765	KAT7
chr12	52449740	52449740	-0.224861423	0.224861423	109283	550821	550821	1	3	0.033669122	1	0.08340754	1	0	29558	inside		-3551	1	8106	NR4A1
chr8	22437193	22437193	-0.224823384	0.224823384	456142	386787	386787	1	14	0.033713657	1	0.083449591	1	0	52473	inside		939	1	15557	PDLIM2
chr10	51543368	51543368	-0.224705301	0.224705301	56709	458553	458553	1	1	0.033857499	1	0.083585053	1	0	66684	inside		-186599	1	703643	PARG
chr17	76409193	76409193	0.224653329	0.224653329	213230	734857	734857	1	1	0.033920501	1	0.083644592	1	0	71421	inside		-8799	1	21177	PGS1
chr7	11123002	11123002	0.22453954	0.22453954	427754	339079	339079	1	2	0.034060781	1	0.083776216	1	0	72191	inside		-86248	1	195752	PHF14
chr6	39290715	39290715	-0.224498902	0.224498902	406203	302338	302338	1	9	0.034110986	1	0.083823486	1	-385	64393	disjoint			1	6384	KCNK16
chr19	1955419	1955419	-0.224494118	0.224494118	227191	758562	758562	1	2	0.034116079	1	0.083828203	1	0	12022	inside		14258	1	40176	CSNK1G2
chr21	40824019	40824019	-0.224457231	0.224457231	302360	823061	823061	1	6	0.034160138	1	0.083869627	1	0	53021	inside		239	1	63654	SH3BGR
chr5	115294261	115294261	-0.22441582	0.22441582	383312	255697	255697	1	2	0.034208161	1	0.083915015	1	3890	17138	disjoint			1	65149	LVRN
chr1	54715870	54715870	0.224269438	0.224269438	17902	32330	32330	1	1	0.034386101	1	0.084082517	1	0	21571	inside		24766	1	180965	SSBP3
chr17	46643727	46643727	-0.224229362	0.224229362	205807	721834	721834	1	1	0.034436206	1	0.084130289	1	0	29755	inside		17495	1	41400	HOXB3
chr11	7725394	7725394	0.224222423	0.224222423	75859	492560	492560	1	2	0.034445188	1	0.084138644	1	0	30601	inside		-2547	1	17273	OVCH2
chr10	121041196	121041196	-0.224105093	0.224105093	68930	478216	478216	1	3	0.034592794	1	0.084277318	1	0	27325	inside		73261	1	228419	GRK5
chr16	1480869	1480869	-0.224073454	0.224073454	173302	661502	661502	1	4	0.034631408	1	0.084313649	1	-1524	26330	disjoint			1	9402	C16orf91
chr2	212225163	212225163	0.224052783	0.224052783	277598	134093	134093	1	1	0.034657928	1	0.084338689	1	15279	17169	disjoint			1	1162911	ERBB4
chr11	4002513	4002513	-0.224049601	0.224049601	74998	490996	490996	1	1	0.034661943	1	0.084342503	1	0	55522	inside		-111927	1	237508	STIM1
chr18	28509936	28509936	0.224046368	0.224046368	219396	746419	746419	1	1	0.034666183	1	0.084346417	1	60116	15754	disjoint			1	52730	DSC3
chr2	86859431	86859431	0.223956957	0.223956957	260488	107070	107070	1	1	0.034775175	1	0.084449638	1	0	2484	inside		-88814	1	217693	RNF103-CHMP3
chr7	152600590	152600590	-0.223955254	0.223955254	449531	375114	375114	1	3	0.034777458	1	0.084451796	1	-48126	48109	disjoint			1	95631	ACTR3B
chr16	85309889	85309889	-0.223955178	0.223955178	189589	690834	690834	1	1	0.034777584	1	0.084451921	1	6675	16218	disjoint			1	5122	LINC00311
chr3	193988737	193988737	-0.223949716	0.223949716	344967	193359	193359	1	3	0.034784233	1	0.084458194	1	28687	630	disjoint			1	13170	LINC00887
chr15	28200653	28200653	-0.223933088	0.223933088	156199	632013	632013	1	3	0.034805183	1	0.08447799	1	0	38102	inside		-143805	1	344436	OCA2
chr12	114836487	114836487	-0.223888739	0.223888739	119846	569046	569046	1	1	0.034858751	1	0.08452812	1	0	55947	inside		-5254	1	37840	TBX5
chr10	60567288	60567288	0.223796626	0.223796626	57364	459526	459526	1	1	0.034974266	1	0.084636385	1	0	62100	inside		-6786	1	20831	BICC1
chr17	78022789	78022789	0.223778517	0.223778517	214013	736428	736428	1	1	0.034998579	1	0.084659643	1	0	43684	inside		620	1	52244	CCDC40
chr11	48191068	48191068	-0.223732527	0.223732527	82657	503880	503880	1	1	0.035055885	1	0.084713186	1	0	49601	inside		-1326	1	190285	PTPRJ
chr6	168079635	168079635	-0.223710184	0.223710184	423019	329229	329229	1	8	0.035083158	1	0.084738652	1	105584	24127	disjoint			1	12321	LINC01558
chr2	105593190	105593190	0.223695432	0.223695432	263077	111323	111323	1	2	0.035102051	1	0.084756366	1	61293	53854	disjoint			1	61936	MRPS9
chr4	187206179	187206179	-0.223686495	0.223686495	368189	231536	231536	1	1	0.035113366	1	0.084767255	1	0	17499	inside		-4656	1	23718	F11
chr19	46650284	46650284	0.223654605	0.223654605	240302	784439	784439	1	2	0.035153009	1	0.08480464	1	755	12474	disjoint			1	13523	IGFL2
chr7	19813297	19813297	0.223580648	0.223580648	428652	340445	340445	1	18	0.035245341	1	0.084891452	1	-81	22521	disjoint			1	54279	TMEM196
chr5	55457410	55457410	-0.223555473	0.223555473	376176	244663	244663	1	1	0.035276829	1	0.084920933	1	0	61046	inside		61903	1	133680	ANKRD55
chr11	89464022	89464022	-0.223515665	0.223515665	91832	521208	521208	1	1	0.035325178	1	0.084966673	1	-12982	33281	disjoint			1	7574	TRIM77
chr2	69273285	69273285	0.223467722	0.223467722	257690	102194	102194	1	1	0.035385545	1	0.085023753	1	0	64934	inside		33009	1	236184	ANTXR1
chr2	114033360	114033360	0.223467038	0.223467038	264690	113852	113852	1	4	0.035386398	1	0.085024581	1	0	59597	inside		-3138	1	37844	PAX8
chr12	54496174	54496174	-0.223443767	0.223443767	110175	552760	552760	1	4	0.035414775	1	0.085051402	1	0	36053	inside		-19844	1	63981	FLJ12825
chr6	29867285	29867285	0.223423537	0.223423537	402545	289262	289262	1	1	0.035439765	1	0.085074686	1	0	29448	inside		10180	1	120629	HLA-J
chr19	36406598	36406598	0.223353039	0.223353039	236796	777238	777238	1	1	0.035530266	1	0.085160194	1	-7387	57998	disjoint			1	3909	TYROBP
chr13	113652368	113652368	0.223316482	0.223316482	137425	598853	598853	1	5	0.035577862	1	0.085205055	1	0	20291	inside		18713	1	117143	MCF2L
chr8	10589905	10589905	0.223284554	0.223284554	454018	383266	383266	1	6	0.035618408	1	0.085243318	1	0	64156	inside		8627	1	116022	SOX7
chr22	17080330	17080330	0.223268335	0.223268335	305217	827936	827936	1	1	0.035638505	1	0.085262461	1	2471	32713	disjoint			1	96721	TPTEP1
chr8	81869656	81869656	0.223208581	0.223208581	464438	400263	400263	1	1	0.035716285	1	0.085336101	1	10390	46119	disjoint			1	144258	PAG1
chr10	86004424	86004424	-0.223098201	0.223098201	62111	466805	466805	1	8	0.035857593	1	0.085469004	1	385	50587	disjoint			1	14136	RGR
chr5	157166598	157166598	-0.223093884	0.223093884	390986	268821	268821	1	1	0.035863063	1	0.085474298	1	0	43483	inside		-174	1	8450	THG1L
chr14	78915093	78915093	0.223047947	0.223047947	148490	618325	618325	1	1	0.035922702	1	0.085529748	1	0	70893	inside		45019	1	1464560	NRXN3
chr19	46527410	46527410	-0.223012376	0.223012376	240268	784390	784390	1	4	0.035969169	1	0.085573355	1	-854	68619	disjoint			1	4145	PGLYRP1
chr18	3655496	3655496	0.222986422	0.222986422	216520	742050	742050	1	1	0.036000758	1	0.085602961	1	0	70110	inside		153353	1	953124	DLGAP1
chr19	3025354	3025354	0.222967199	0.222967199	227846	759830	759830	1	3	0.036025296	1	0.085626195	1	0	56698	inside		-3811	1	22748	TLE2
chr12	22348749	22348749	0.222963641	0.222963641	104851	543241	543241	1	1	0.036029286	1	0.085629983	1	0	53737	inside		2424	1	141324	ST8SIA1
chr2	231248261	231248261	-0.222910645	0.222910645	280796	139221	139221	1	1	0.036099062	1	0.085695795	1	0	70693	inside		12638	1	30536	SP140L
chr9	104117783	104117783	-0.222894159	0.222894159	484133	430217	430217	1	1	0.036119736	1	0.085715089	1	4916	47662	disjoint			1	24589	BAAT
chr15	60386144	60386144	0.222744115	0.222744115	162080	641979	641979	1	1	0.036313583	1	0.085896793	1	-57736	24897	disjoint			1	31988	FOXB1
chr8	7155667	7155667	-0.222716602	0.222716602	453258	382113	382113	1	1	0.036349061	1	0.085930188	1	0	367	inside		11934	1	69142	FAM66B
chr18	19176371	19176371	0.222712458	0.222712458	218445	744975	744975	1	1	0.036354254	1	0.08593498	1	0	8174	inside		-4322	1	71432	ESCO1
chr3	15283168	15283168	0.222699181	0.222699181	318883	151492	151492	1	1	0.036371517	1	0.08595154	1	0	21013	inside		-11255	1	46691	CAPN7
chr2	206840567	206840567	-0.222686938	0.222686938	276797	132786	132786	1	2	0.036388026	1	0.085967246	1	17878	43217	disjoint			1	92462	INO80D
chr7	128809228	128809228	0.222536073	0.222536073	444941	367377	367377	1	5	0.036584658	1	0.086152412	1	0	30515	inside		-306	1	3254	TSPAN33
chr17	80870529	80870529	0.222494775	0.222494775	215842	740757	740757	1	2	0.036636419	1	0.086201288	1	0	55922	inside		16828	1	33914	TBCD
chr15	81426820	81426820	-0.222322113	0.222322113	167878	651530	651530	1	9	0.03685759	1	0.086408684	1	0	14255	inside		176	1	14873	CFAP161
chr7	149460972	149460972	-0.222302693	0.222302693	448453	373020	373020	1	1	0.036882053	1	0.086431516	1	299	14904	disjoint			1	9025	ZNF467
chr2	61403995	61403995	-0.222186179	0.222186179	256197	99899	99899	1	12	0.037036734	1	0.086576814	1	558	10525	disjoint			1	10134	AHSA2P
chr2	731594	731594	-0.22213346	0.22213346	245277	82556	82556	1	9	0.037105858	1	0.086641772	1	48243	30410	disjoint			1	84276	LINC01115
chr14	73727447	73727447	-0.222131362	0.222131362	146892	615584	615584	1	3	0.037108066	1	0.086643805	1	0	68625	inside		30	1	13931	PAPLN
chr7	140715277	140715277	-0.222093108	0.222093108	447288	371130	371130	1	17	0.037158472	1	0.086691627	1	-496	40609	disjoint			1	8821	MRPS33
chr7	56147375	56147375	-0.222090859	0.222090859	435188	350947	350947	1	2	0.037161658	1	0.086694688	1	0	48224	inside		-36715	1	105347	PSPH
chr13	45964281	45964281	0.222072563	0.222072563	129998	587042	587042	1	1	0.0371872	1	0.086718875	1	0	923	inside		-1337	1	3899	TPT1-AS1
chr1	121260690	121260690	0.222036036	0.222036036	27060	47347	47347	1	10	0.037236503	1	0.086765292	1	220	53344	disjoint			1	52777	EMBP1
chr2	112914345	112914345	-0.22202751	0.22202751	264357	113257	113257	1	1	0.037247693	1	0.086775804	1	0	10348	inside		18383	1	49830	FBLN7
chr7	64862915	64862915	-0.221934014	0.221934014	435754	351913	351913	1	1	0.0373748	1	0.086894757	1	0	14888	inside		-3083	1	27231	ZNF92
chr16	85320722	85320722	-0.221925153	0.221925153	189598	690857	690857	1	5	0.037386342	1	0.086905722	1	0	16218	inside		-963	1	5122	LINC00311
chr18	73139742	73139742	0.221913645	0.221913645	224668	754066	754066	1	4	0.037401747	1	0.086920224	1	-153	26488	disjoint			1	11617	SMIM21
chr15	51634583	51634583	0.221899096	0.221899096	160637	639602	639602	1	1	0.037421292	1	0.086938314	1	0	30652	inside		870	1	66497	GLDN
chr2	23772264	23772264	-0.221840667	0.221840667	249596	89514	89514	1	1	0.037499975	1	0.087012355	1	0	8198	inside		16809	1	111690	KLHL29
chr1	26496823	26496823	0.221818	0.221818	10137	18359	18359	1	5	0.037530836	1	0.087041585	1	0	38986	inside		435	1	977	ZNF593
chr2	18728224	18728224	-0.221797371	0.221797371	248852	88401	88401	1	1	0.037559439	1	0.087068557	1	7765	49169	disjoint			1	5971	RDH14
chr21	43547872	43547872	-0.22172511	0.22172511	302922	824014	824014	1	6	0.037655158	1	0.087159033	1	0	68436	inside		90	1	9970	UMODL1
chr12	7244660	7244660	-0.221676026	0.221676026	102415	539121	539121	1	3	0.037718862	1	0.087218697	1	0	56921	inside		-383	1	3838	C1R
chr10	121346762	121346762	0.221666258	0.221666258	69064	478411	478411	1	1	0.037731533	1	0.087230615	1	0	56640	inside		-9779	1	20419	TIAL1
chr5	158521965	158521965	0.221602186	0.221602186	391210	269097	269097	1	1	0.03781822	1	0.087312384	1	0	15899	inside		-4823	1	403866	EBF1
chr20	32078768	32078768	-0.221583649	0.221583649	290171	803135	803135	1	1	0.037841253	1	0.087334288	1	0	69571	inside		840	1	159910	CBFA2T2
chr22	44709649	44709649	-0.221577605	0.221577605	313549	842218	842218	1	4	0.037849909	1	0.087342342	1	-918	66828	disjoint			1	69175	SHISAL1
chr14	57857589	57857589	0.221564985	0.221564985	143385	610017	610017	1	16	0.037867246	1	0.087358776	1	0	9346	inside		318	1	22196	NAA30
chr16	89389447	89389447	0.221530043	0.221530043	192001	695584	695584	1	2	0.037913763	1	0.087402408	1	0	27834	inside		24164	1	191687	ANKRD11
chr1	214320064	214320064	0.221442522	0.221442522	40989	71251	71251	1	1	0.038034372	1	0.087515665	1	-105217	46915	disjoint			1	53004	PROX1
chr17	63692987	63692987	-0.221298994	0.221298994	209599	728612	728612	1	2	0.038230151	1	0.087700907	1	0	16631	inside		60958	1	555959	CEP112
chr7	116255393	116255393	-0.221261223	0.221261223	443416	364908	364908	1	7	0.038282665	1	0.087750435	1	-54154	67134	disjoint			1	34828	CAV1
chr16	833231	833231	-0.221182711	0.221182711	172750	660119	660119	1	12	0.038389224	1	0.087850971	1	1743	7731	disjoint			1	3410	RPUSD1
chr12	122889790	122889790	0.221177797	0.221177797	121931	572877	572877	1	1	0.038395872	1	0.087857344	1	0	51388	inside		-17326	1	151136	CLIP1
chr9	336313	336313	-0.221146339	0.221146339	475380	417712	417712	1	1	0.038438902	1	0.08789779	1	0	63523	inside		63265	1	192212	DOCK8
chr7	151065785	151065785	0.221076807	0.221076807	449059	374321	374321	1	2	0.038536453	1	0.087989796	1	0	40659	inside		-9763	1	36702	NUB1
chr12	76272068	76272068	-0.221043531	0.221043531	113640	559009	559009	1	2	0.038580712	1	0.088031245	1	147159	18678	disjoint			1	6330	PHLDA1
chr1	3008033	3008033	0.22101158	0.22101158	1643	3775	3775	1	4	0.038627104	1	0.088074751	1	0	52076	inside		22291	1	369444	PRDM16
chr21	43501580	43501580	-0.220982443	0.220982443	302893	823964	823964	1	1	0.038666496	1	0.08811201	1	0	68428	inside		10154	1	71680	UMODL1
chr20	379541	379541	0.22093298	0.22093298	285182	794768	794768	1	1	0.038734089	1	0.088175689	1	-1338	49393	disjoint			1	16263	TRIB3
chr7	103435878	103435878	-0.220917613	0.220917613	441861	362568	362568	1	1	0.038754964	1	0.088195034	1	0	47003	inside		-194085	1	517733	RELN
chr4	165172491	165172491	-0.220897533	0.220897533	365552	227208	227208	1	1	0.038781936	1	0.088220224	1	0	43633	inside		-131916	1	858958	MARCHF1
chr11	2410796	2410796	0.220876816	0.220876816	74367	489538	489538	1	1	0.038811091	1	0.088247472	1	0	72469	inside		-7853	1	20103	CD81
chr2	9833422	9833422	0.220869535	0.220869535	247276	85954	85954	1	1	0.038821027	1	0.088256781	1	-62316	6501	disjoint			1	47001	YWHAQ
chr3	66904451	66904451	0.220823882	0.220823882	327960	166680	166680	1	1	0.038886537	1	0.088318051	1	144276	65642	disjoint			1	12906	KBTBD8
chr19	42288989	42288989	-0.220818221	0.220818221	238749	781227	781227	1	1	0.038894441	1	0.088325378	1	11533	6098	disjoint			1	15070	CEACAM3
chr16	88977768	88977768	-0.220699554	0.220699554	191675	694856	694856	1	2	0.039061215	1	0.088481866	1	0	67326	inside		26314	1	92051	CBFA2T3
chr2	238394392	238394392	0.22064854	0.22064854	282947	142753	142753	1	2	0.039133902	1	0.088550111	1	661	59881	disjoint			1	68909	MLPH
chr17	1959620	1959620	0.220574177	0.220574177	193566	698966	698966	1	2	0.039238177	1	0.088648214	1	0	28851	inside		16	1	3378	HIC1
chr16	521912	521912	-0.220546126	0.220546126	172479	659371	659371	1	2	0.039277092	1	0.088684645	1	0	72377	inside		46244	1	96814	RAB11FIP3
chr15	102215399	102215399	0.220428064	0.220428064	172149	658703	658703	1	2	0.039443315	1	0.088840907	1	0	9408	inside		21444	1	70691	TARS3
chr6	116721750	116721750	0.220423146	0.220423146	414885	316462	316462	1	1	0.039450541	1	0.088847882	1	0	28339	inside		29640	1	67333	DSE
chr7	47375903	47375903	-0.220416919	0.220416919	433878	348915	348915	1	1	0.039460251	1	0.088857115	1	0	53431	inside		61151	1	306991	TNS3
chr20	30403916	30403916	0.220411744	0.220411744	289596	802177	802177	1	1	0.039467251	1	0.088863739	1	3262	66848	disjoint			1	15323	MYLK2
chr1	101106533	101106533	0.220319441	0.220319441	24078	42057	42057	1	1	0.039595838	1	0.088984749	1	0	358	inside		-6027	1	19955	LINC01349
chr14	93503763	93503763	-0.220293316	0.220293316	150398	621340	621340	1	3	0.039633047	1	0.089019399	1	0	31804	inside		-78500	1	176196	ITPK1
chr14	25076431	25076431	0.220291685	0.220291685	139772	604027	604027	1	1	0.039635355	1	0.089021632	1	0	28460	inside		745	1	3241	GZMH
chr4	77172288	77172288	-0.220279567	0.220279567	356484	213008	213008	1	14	0.039652367	1	0.08903769	1	0	430	inside		-32648	1	69744	FAM47E
chr17	37377983	37377983	0.220275244	0.220275244	202407	715138	715138	1	1	0.039659116	1	0.089044138	1	0	30701	inside		-4057	1	15252	STAC2
chr21	38580614	38580614	-0.220273559	0.220273559	301797	822191	822191	1	6	0.039661826	1	0.089046697	1	190	22686	disjoint			1	13234	DSCR9
chr14	23250488	23250488	0.220272676	0.220272676	139038	602249	602249	1	2	0.039663356	1	0.089048127	1	0	69073	inside		8056	1	46589	SLC7A7
chr11	93582999	93582999	-0.220261271	0.220261271	92213	521799	521799	1	11	0.039679439	1	0.089063031	1	0	32769	inside		-669	1	29934	VSTM5
chr10	73281737	73281737	0.220238283	0.220238283	59523	462844	462844	1	1	0.039711831	1	0.08909349	1	0	52149	inside		82153	1	207636	CDH23
chr16	51168553	51168553	-0.2202078	0.2202078	182451	678341	678341	1	3	0.03975609	1	0.08913514	1	1333	51598	disjoint			1	15298	SALL1
chr11	11524269	11524269	-0.220156175	0.220156175	76852	494227	494227	1	1	0.039827471	1	0.089202156	1	0	31890	inside		-119292	1	351141	GALNT18
chr1	76079833	76079833	0.220141773	0.220141773	20912	36967	36967	1	1	0.039848823	1	0.089222228	1	0	17068	inside		-63777	1	471536	SLC44A5
chr9	129372478	129372478	0.220137655	0.220137655	488030	435741	435741	1	2	0.039853891	1	0.089227021	1	4244	34016	disjoint			1	86590	LMX1B
chr11	1316142	1316142	0.220113543	0.220113543	73744	487908	487908	1	6	0.039887588	1	0.089258534	1	0	42221	inside		-14750	1	35295	TOLLIP
chr17	59479070	59479070	-0.220074559	0.220074559	208612	726924	726924	1	3	0.03994384	1	0.089311801	1	0	55943	inside		1813	1	9571	TBX2
chr4	94763816	94763816	-0.220045615	0.220045615	358639	216442	216442	1	1	0.039984436	1	0.089350163	1	-12674	37287	disjoint			1	1065	ATOH1
chr19	3434702	3434702	-0.220026754	0.220026754	228073	760244	760244	1	3	0.040013114	1	0.08937691	1	0	37528	inside		-34513	1	102651	NFIC
chr8	52682368	52682368	0.22002033	0.22002033	460822	394470	394470	1	1	0.040022448	1	0.089385616	1	0	11103	inside		-39637	1	489869	PXDNL
chr9	469263	469263	0.220006844	0.220006844	475393	417727	417727	1	2	0.040040964	1	0.089402728	1	1031	19970	disjoint			1	275813	KANK1
chr17	46642878	46642878	-0.219980664	0.219980664	205805	721832	721832	1	1	0.040078324	1	0.089437879	1	0	29755	inside		16646	1	41400	HOXB3
chr2	186603317	186603317	0.21990103	0.21990103	274164	128583	128583	1	17	0.040191029	1	0.089543835	1	38	34022	disjoint			1	94662	FSIP2
chr12	124861863	124861863	0.219882297	0.219882297	122663	574252	574252	1	1	0.04021765	1	0.089568775	1	0	71864	inside		30753	1	220901	NCOR2
chr12	48112358	48112358	0.219835743	0.219835743	107821	547905	547905	1	2	0.040285243	1	0.089632253	1	0	68277	inside		-6997	1	15838	ENDOU
chr16	53407753	53407753	-0.219835453	0.219835453	182718	678760	678760	1	9	0.040285619	1	0.089632579	1	-2712	52753	disjoint			1	1768	LOC643802
chr16	50731095	50731095	-0.219831965	0.219831965	182347	678162	678162	1	7	0.040291064	1	0.089637723	1	0	52269	inside		45	1	35938	NOD2
chr4	109754441	109754441	-0.219817329	0.219817329	360052	218674	218674	1	1	0.040311086	1	0.089656515	1	0	65689	inside		9403	1	478762	COL25A1
chr2	240609875	240609875	-0.219804745	0.219804745	283892	144464	144464	1	1	0.040329753	1	0.089674304	1	74679	13063	disjoint			1	37803	LOC150935
chr16	72392048	72392048	0.219797942	0.219797942	186738	686220	686220	1	1	0.040340441	1	0.08968434	1	-185699	64034	disjoint			1	53354	PMFBP1
chr4	41015822	41015822	0.219745548	0.219745548	353320	207870	207870	1	1	0.040415311	1	0.089754518	1	0	29796	inside		-593	1	124090	APBB2
chr7	94341337	94341337	0.21971548	0.21971548	439634	358165	358165	1	1	0.040459545	1	0.089796419	1	-42331	19586	disjoint			1	13325	PEG10
chr17	48179459	48179459	-0.219693088	0.219693088	206438	723270	723270	1	5	0.040491108	1	0.0898259	1	0	40587	inside		6400	1	15675	PDK2
chr13	29186146	29186146	0.219687314	0.219687314	127325	582913	582913	1	1	0.040499012	1	0.089833276	1	46995	39926	disjoint			1	19953	POMP
chr11	125544050	125544050	0.219671612	0.219671612	98038	531512	531512	1	2	0.040523249	1	0.089856209	1	0	46540	inside		1821	1	8565	ACRV1
chr13	28493404	28493404	0.219661267	0.219661267	127125	582571	582571	1	5	0.040538529	1	0.08987051	1	764	31590	disjoint			1	6284	PDX1
chr9	92293297	92293297	-0.219645018	0.219645018	481816	426920	426920	1	1	0.040562816	1	0.089893217	1	0	379	inside		38599	1	79977	UNQ6494
chr11	14566216	14566216	0.219620926	0.219620926	77597	495323	495323	1	1	0.040599573	1	0.089927214	1	0	47215	inside		39794	1	138759	PSMA1
chr17	57187728	57187728	0.219613491	0.219613491	208149	726152	726152	1	1	0.040610889	1	0.089937852	1	0	31062	inside		420	1	45493	SKA2
chr20	13954123	13954123	0.219608947	0.219608947	287530	798735	798735	1	4	0.040617287	1	0.089943849	1	0	62634	inside		-21856	1	145936	SEL1L2
chr16	84681584	84681584	-0.219608933	0.219608933	189239	690265	690265	1	10	0.040617312	1	0.089943874	1	547	61224	disjoint			1	13786	KLHL36
chr1	9222986	9222986	-0.219604855	0.219604855	4011	8055	8055	1	1	0.040623434	1	0.089949645	1	-11150	34668	disjoint			1	110	MIR34A
chr9	126794772	126794772	-0.219595116	0.219595116	487362	434794	434794	1	5	0.040637635	1	0.089962867	1	0	70775	inside		-670	1	21554	LHX2
chr2	219751342	219751342	-0.219574904	0.219574904	278993	136205	136205	1	1	0.040665486	1	0.089989036	1	0	62588	inside		6087	1	13397	WNT10A
chr11	68924577	68924577	-0.219527436	0.219527436	87576	514128	514128	1	8	0.040732953	1	0.09005264	1	-66505	17766	disjoint			1	35443	TPCN2
chr5	146472905	146472905	0.219473252	0.219473252	388924	265456	265456	1	1	0.040813493	1	0.090127911	1	-11822	44279	disjoint			1	492017	PPP2R2B
chr10	101067034	101067034	0.219384567	0.219384567	65066	471562	471562	1	1	0.040944088	1	0.090249874	1	21822	24390	disjoint			1	65232	CNNM1
chr14	96027153	96027153	-0.21938079	0.21938079	151134	622618	622618	1	1	0.040949708	1	0.090255219	1	-16098	39483	disjoint			1	9733	GLRX5
chr2	179914864	179914864	0.219326452	0.219326452	273585	127706	127706	1	4	0.041029169	1	0.090329887	1	-78	26776	disjoint			1	177039	CCDC141
chr6	34032747	34032747	0.219292881	0.219292881	404664	299834	299834	1	1	0.041079324	1	0.090377032	1	0	27863	inside		43124	1	133777	GRM4
chr12	79848488	79848488	0.219292674	0.219292674	114071	559613	559613	1	1	0.041079725	1	0.090377433	1	-2700	55694	disjoint			1	406356	SYT1
chr8	29624720	29624720	-0.219283534	0.219283534	457869	389736	389736	1	2	0.041093224	1	0.090390254	1	-19095	51239	disjoint			1	26850	LINC00589
[truncated: 23,261 more rows]
