# Supplementary material for: Differential gene methylation and expression of HOX transcription factor family in orbitofacial neurofibroma
Source: Acta Neuropathol Commun. 2020 May 4;8:62. doi: 10.1186/s40478-020-00940-7 (PMC7197183; doi:10.1186/s40478-020-00940-7)
Supplement: Supplementary file 2 — Additional file 2 Table S2. Clinicopathologic data of orbitofacial and non-orbitofacial neurofibromas. [file 40478_2020_940_MOESM2_ESM.xls]

## Sheet: NEUROFIBROMAS
Patient	Age	Sex	Location	Neurofibroma type	Neurofibroma subtype	Syndrome	unique patient 1=yes, 0=no	TESTS PERFORMED IHC mRNA Methylation
1	15	F	scalp	plexiform	non-orbitofacial	NF1	1	±
2	22	F	Orbit	plexiform	Orbitofacial	NF1	1	±
2	21	F	Orbit	Diffuse	Orbitofacial	NF1	0	±	±	±
2	19	F	Orbit	plexiform	Orbitofacial	NF1	0	±	±	±
2	20	F	Orbit	Plexiform	Orbitofacial	NF1	0		±	±
3	10	F	Orbit	Diffuse	Orbitofacial	NF1	1	±		±
4	43	F	Orbit	Diffuse	Orbitofacial	NF1	1	±
5	21	F	Skin	Cutaneous	non-orbitofacial	NF1	1	±
6	79	F	eyelid	Cutaneous	Orbitofacial	NF1	1	±	±	±
7	8	M	Orbit	plexiform	Orbitofacial	NF1	1	±	±
7	8	M	Orbit	plexiform	Orbitofacial	NF1	0	±		±
7	9	M	Orbit	Plexiform	Orbitofacial	NF1	0			±
8	5	M	Orbit	plexiform	Orbitofacial	NF1	1	±	±	±
9	52	M	eyelid	Cutaneous	Orbitofacial	NF1	1	±
10	57	F	Orbit	Diffuse	Orbitofacial	NF1	1	±
10	55	F	Orbit	Diffuse	Orbitofacial	NF1	0	±
10	56	F	eyelid	Diffuse	Orbitofacial	NF1	0	±
11	35	M	Orbit	intraneural	Orbitofacial	Sporadic	1	±		±
12	9	F	eyelid	plexiform	Orbitofacial	NF1	1	±
13	17	F	eyelid	plexiform	Orbitofacial	NF1	1	±
14	18	M	eyelid	Cutaneous	Orbitofacial	NF1	1	±
15	26	M	conjunctiva	plexiform	Orbitofacial	NF1	1	±
15	26	M	periocular	plexiform	Orbitofacial	NF1	0	±
16	37	F	Skin	Cutaneous	non-orbitofacial	NF1	1	±
17	24	M	DRG	intraneural	non-orbitofacial	Sporadic	1	±
18	25	M	nerve	plexiform	non-orbitofacial	NF1	1	±
18	24	M	paraspinal	Plexiform	non-orbitofacial	NF1	0		±
19	31	M	Skin	Cutaneous	non-orbitofacial	NF1	1	±
20	18	M	periocular	Diffuse	Orbitofacial	NF1	1	±
21	2	F	Orbit	plexiform	Orbitofacial	NF1	1	±	±	±
21	2	F	Orbit	Diffuse	Orbitofacial	NF1	0	±
22	2	M	Orbit	plexiform	Orbitofacial	NF1	1	±	±	±
23	55	M	Skin	Cutaneous	non-orbitofacial	NF1	1	±		±
23	46	M	Skin	plexiform	non-orbitofacial	NF1	0	±
23	46	M	Skin	Cutaneous	non-orbitofacial	NF1	0	±
24	15	M	abdomen	plexiform	non-orbitofacial	NF1	1	±
25	32	M	Skin	plexiform	non-orbitofacial	NF1	1	±	±	±
26	8	M	Orbit	plexiform	Orbitofacial	NF1	1	±		±
27	5	M	Orbit	plexiform	Orbitofacial	NF1	1	±
28	23	F	Skin	plexiform	non-orbitofacial	NF1	1	±	±	±
28	23	F	Skin	Cutaneous	non-orbitofacial	NF1	0	±
28	23	F	Skin	plexiform	non-orbitofacial	NF1	0	±
29	18	F	Skin	Diffuse	non-orbitofacial	NF1	1	±	±
30	1	F	Orbit	plexiform	Orbitofacial	NF1	1	±	±	±
30	1	F	eyelid	plexiform	Orbitofacial	NF1	0	±		±
30	1	F	Orbit	plexiform	Orbitofacial	NF1	0	±
31	19	M	Skin	plexiform	non-orbitofacial	NF1	1	±		±
31	19	M	Skin	plexiform	non-orbitofacial	NF1	0	±	±
32	61	M	eyelid	Cutaneous	Orbitofacial	NF1	1	±	±	±
33	16	M	Orbit	plexiform	Orbitofacial	NF1	1	±	±	±
33	13	M	Orbit	Cutaneous	Orbitofacial	NF1	0			±
33	4	M	eyelid	plexiform	Orbitofacial	NF1	0	±
34	25	M	Skin	plexiform	non-orbitofacial	NF1	1	±	±
35	43	F	Orbit	Diffuse	Orbitofacial	NF1	1	±	±	±
36	8	F	Orbit	plexiform	Orbitofacial	NF1	1	±
36	9	F	eyelid	Diffuse	Orbitofacial	NF1	0	±
37	16	F	eyelid	plexiform	Orbitofacial	NF1	1	±
38	46	F	Orbit	plexiform	Orbitofacial	NF1	1	±
39	50	F	Skin	Cutaneous	non-orbitofacial	NF1	1	±
40	3	F	Orbit	plexiform	Orbitofacial	NF1	1	±
41	18	M	eyelid	plexiform	Orbitofacial	NF1	1	±
42	18	F	Orbit	Diffuse	Orbitofacial	NF1	1	±
43	3	M	eyelid	plexiform	Orbitofacial	NF1	1	±
44	39	M	eyelid	Cutaneous	Orbitofacial	Sporadic	1	±
45	40	F	eyelid	diffuse	Orbitofacial	NF1	1	±
46	31	F	Skin	Cutaneous	non-orbitofacial	NF1	1	±
47	13	F	brachial plexus	intraneural	non-orbitofacial	NF1	1	±
47	13	F	brachial plexus	intraneural	non-orbitofacial	NF1	0	±
48	13	F	eyebrow	Cutaneous	non-orbitofacial	NF1	1	±
49	23	F	Skin	Cutaneous	non-orbitofacial	NF1	1	±
50	54	F	Skin	Cutaneous	non-orbitofacial	NF1	1	±
51	14	M	Skin	plexiform	non-orbitofacial	NF1	1	±
52	46	F	Skin	Cutaneous	non-orbitofacial	NF1	1
53	15	M	Skin	Cutaneous	non-orbitofacial	NF1	1	±
54	31	F	Skin	Cutaneous	non-orbitofacial	NF1	1	±
55	37	F	Skin	Cutaneous	non-orbitofacial	NF1	1	±
56	9	M	eyelid	plexiform	Orbitofacial	NF1	1	±
57	42	F	nerve	plexiform	non-orbitofacial	NF1	1	±
58	38	F	Skin	Cutaneous	non-orbitofacial	NF1	1	±
59	52	M	lateral canthus	Diffuse	Orbitofacial	NF1	1	±
60	2	M	Orbit	plexiform	Orbitofacial	NF1	1	±
60	2	M	Orbit	plexiform	Orbitofacial	NF1	0	±
61	40	F	Orbit	Diffuse	Orbitofacial	NF1	1		±	±
62	64	F	Eyelid	Cutaneous	Orbitofacial	NF1	1			±
63	10	M	Pelvis	Plexiform	non-orbitofacial	NF1	1		±
